# Supplementary material for: Candidate gene association study in pediatric acute lymphoblastic leukemia evaluated by Bayesian network based Bayesian multilevel analysis of relevance
Source: BMC Med Genomics. 2012 Sep 28;5:42. doi: 10.1186/1755-8794-5-42 (PMC3542204; doi:10.1186/1755-8794-5-42)
Supplement: Additional file 1 — Minor allele and genotype frequencies (%) in pediatric ALL (n =543) and control (n = 529) patients. [file 1755-8794-5-42-S1.xls]

## Sheet: Munka1
SNP		Genotype frequency in controls		Risk allele frequency in controls		Genotype frequency in ALL		Risk allele frequency in ALL
	0	1	2		0	1	2
rs2066853	0.851	0.146	0.004	0.077	0.811	0.172	0.017	0.103
rs2237297	0.862	0.136	0.002	0.070	0.827	0.158	0.015	0.094
rs2282883	0.436	0.453	0.112	0.338	0.381	0.457	0.161	0.390
rs2282885	0.369	0.490	0.142	0.387	0.411	0.469	0.120	0.355
rs10821936	0.448	0.433	0.119	0.336	0.332	0.496	0.172	0.420
rs4506592	0.418	0.457	0.125	0.353	0.317	0.500	0.183	0.433
rs4509706	0.762	0.221	0.017	0.128	0.825	0.170	0.006	0.090
rs4948487	0.280	0.507	0.214	0.467	0.262	0.518	0.221	0.480
rs4948496	0.258	0.506	0.237	0.490	0.263	0.497	0.239	0.488
rs4948502	0.372	0.486	0.142	0.385	0.384	0.469	0.148	0.382
rs7089424	0.446	0.433	0.121	0.337	0.328	0.506	0.166	0.419
rs11667351	0.792	0.189	0.019	0.114	0.788	0.201	0.011	0.111
rs3817074	0.815	0.166	0.019	0.102	0.808	0.183	0.009	0.101
rs7259013	0.311	0.506	0.183	0.436	0.358	0.454	0.187	0.414
rs11876772	0.302	0.486	0.212	0.455	0.285	0.475	0.239	0.477
rs12457893	0.269	0.531	0.199	0.465	0.292	0.472	0.235	0.472
rs2850761	0.290	0.477	0.233	0.472	0.271	0.525	0.204	0.467
rs4987845	0.856	0.134	0.009	0.077	0.866	0.131	0.004	0.069
rs8092560	0.701	0.274	0.025	0.162	0.704	0.259	0.037	0.166
rs1801018	0.320	0.479	0.201	0.440	0.294	0.485	0.221	0.463
rs1893806	0.280	0.495	0.225	0.473	0.306	0.513	0.181	0.438
rs11575815	0.401	0.484	0.115	0.357	0.424	0.471	0.105	0.341
rs1799988	0.306	0.512	0.181	0.438	0.337	0.481	0.182	0.423
rs3087253	0.319	0.497	0.183	0.432	0.304	0.472	0.223	0.459
rs10403561	0.333	0.469	0.198	0.433	0.323	0.466	0.211	0.444
rs874966	0.329	0.468	0.203	0.437	0.321	0.463	0.216	0.448
rs12434881	0.297	0.469	0.234	0.469	0.336	0.485	0.179	0.422
rs2239633	0.287	0.484	0.229	0.471	0.318	0.512	0.170	0.426
rs8015478	0.516	0.427	0.057	0.270	0.477	0.429	0.094	0.308
rs10235796	0.677	0.292	0.030	0.176	0.692	0.264	0.044	0.176
rs11978267	0.582	0.342	0.076	0.247	0.456	0.424	0.120	0.332
rs4132601	0.581	0.341	0.078	0.248	0.453	0.421	0.126	0.336
rs6954833	0.576	0.380	0.043	0.233	0.620	0.327	0.053	0.216
rs6964969	0.580	0.340	0.079	0.250	0.449	0.427	0.124	0.338
rs12063205	0.756	0.233	0.011	0.128	0.770	0.210	0.020	0.125
rs310225	0.484	0.442	0.074	0.295	0.506	0.413	0.081	0.288
rs11888	0.367	0.484	0.149	0.391	0.424	0.454	0.122	0.349
rs3212713	0.509	0.417	0.074	0.282	0.486	0.444	0.070	0.292
rs2229974	0.336	0.480	0.184	0.424	0.340	0.481	0.180	0.420
rs3124596	0.295	0.465	0.240	0.473	0.280	0.501	0.219	0.469
rs3124603	0.401	0.465	0.134	0.367	0.408	0.472	0.120	0.356
rs3124999	0.405	0.467	0.129	0.362	0.377	0.460	0.163	0.393
rs1469908	0.338	0.507	0.155	0.408	0.379	0.475	0.146	0.384
rs1800566	0.671	0.293	0.036	0.182	0.657	0.320	0.022	0.182
rs1143684	0.580	0.372	0.047	0.233	0.620	0.332	0.048	0.214
rs2070999	0.333	0.489	0.178	0.422	0.302	0.522	0.176	0.437
rs2756075	0.384	0.482	0.134	0.375	0.396	0.455	0.150	0.377
rs4149352	0.538	0.402	0.061	0.261	0.601	0.348	0.051	0.225
rs10208033	0.382	0.451	0.167	0.393	0.362	0.484	0.154	0.396
rs2030171	0.497	0.405	0.098	0.301	0.465	0.445	0.090	0.313
rs3088307	0.272	0.471	0.257	0.492	0.250	0.527	0.223	0.486
rs12949918	0.350	0.474	0.176	0.413	0.409	0.440	0.151	0.371
rs17405722	0.850	0.140	0.009	0.080	0.899	0.096	0.006	0.053
rs3809758	0.633	0.314	0.053	0.210	0.664	0.310	0.026	0.181
rs3816769	0.400	0.462	0.138	0.369	0.460	0.427	0.112	0.326
rs3198502	0.625	0.323	0.051	0.213	0.659	0.313	0.028	0.184
rs7217728	0.496	0.419	0.085	0.295	0.536	0.388	0.076	0.270
rs4029774	0.491	0.419	0.089	0.299	0.525	0.402	0.073	0.274
rs9906933	0.490	0.416	0.095	0.302	0.524	0.403	0.073	0.274
rs3024979	0.798	0.190	0.011	0.106	0.784	0.203	0.013	0.115
rs324015	0.565	0.360	0.075	0.255	0.554	0.378	0.067	0.257
rs703817	0.289	0.501	0.210	0.460	0.276	0.524	0.200	0.462
*0 denotes the homozygote genotypes for the frequent allele. 1 is heterozygote; 2 homozygote genotype for the minor allele. SNPs in bold are significant according to the FDR method with a type I error rate of 1.0%
