# Supplementary material for: Candidate gene association study in pediatric acute lymphoblastic leukemia evaluated by Bayesian network based Bayesian multilevel analysis of relevance
Source: BMC Med Genomics. 2012 Sep 28;5:42. doi: 10.1186/1755-8794-5-42 (PMC3542204; doi:10.1186/1755-8794-5-42)
Supplement: Additional file 2 — Results of the statistical analysis of all genotyping data. [file 1755-8794-5-42-S2.xls]

## Sheet: HWE
		Tests for deviation from Hardy-Weinberg equilibrium (Pearson)			Tests for association (95% C.I.)
Gene	SNP	pControls	pCases		Allele frequency difference*	Heterozygous	Homozygous	Allele positivity
AhR	rs2066853	0.498476	0.099290		Risk allele 2
					[1]<->[2]	[11]<->[12]	[11+]<->[22]	[11]<->[12+22]
					Odds_ratio=1.389	Odds_ratio=1.238	Odds_ratio=4.821	Odds_ratio=1.329
					C.I.=[1.027-1.880]	C.I.=[0.888-1.727]	C.I.=[1.036-22.444]	C.I.=[0.960-1.839]
					chi2=4.57	chi2=1.59	chi2=4.89	chi2=2.96
					p=0.03246 (P)	p=0.20737	p=0.02698	p=0.08541
					Risk allele 1
					[2]<->[1]	[22]<->[12]	[22]<->[11]	[11+12]<->[22]
					Odds_ratio=0.720	Odds_ratio=0.257	Odds_ratio=0.207	Odds_ratio=0.215
					C.I.=[0.532-0.974]	C.I.=[0.054-1.225]	C.I.=[0.045-0.965]	C.I.=[0.046-0.998]
					chi2=4.57	chi2=3.32	chi2=4.89	chi2=4.65
					p=0.03246 (P)	p=0.06841	p=0.02698	p=0.03101
AhR	rs2237297	0.288551	0.105515		Risk allele 2
					[1]<->[2]	[11]<->[12]	[11+]<->[22]	[11]<->[12+22]
					Odds_ratio=1.378	Odds_ratio=1.213	Odds_ratio=8.125	Odds_ratio=1.308
					C.I.=[1.009-1.883]	C.I.=[0.864-1.703]	C.I.=[1.012-65.225]	C.I.=[0.938-1.823]
					chi2=4.09	chi2=1.25	chi2=5.50	chi2=2.51
					p=0.04315 (P)	p=0.26382	p=0.01903	p=0.11295
					Risk allele 1
					[2]<->[1]	[22]<->[12]	[22]<->[11]	[11+12]<->[22]
					Odds_ratio=0.725	Odds_ratio=0.149	Odds_ratio=0.123	Odds_ratio=0.127
					C.I.=[0.531-0.991]	C.I.=[0.018-1.222]	C.I.=[0.015-0.988]	C.I.=[0.016-1.016]
					chi2=4.09	chi2=4.11	chi2=5.50	chi2=5.31
					p=0.04315 (P)	p=0.04265	p=0.01903	p=0.02122
AhR	rs2282883	0.793627	0.371077		Risk allele 2
					[1]<->[2]	[11]<->[12]	[11+]<->[22]	[11]<->[12+22]
					Odds_ratio=1.251	Odds_ratio=1.154	Odds_ratio=1.646	Odds_ratio=1.251
					C.I.=[1.048-1.493]	C.I.=[0.891-1.495]	C.I.=[1.126-2.408]	C.I.=[0.980-1.598]
					chi2=6.17	chi2=1.18	chi2=6.66	chi2=3.24
					p=0.01296 (P)	p=0.27828	p=0.00984	p=0.07198
					Risk allele 1
					[2]<->[1]	[22]<->[12]	[22]<->[11]	[11+12]<->[22]
					Odds_ratio=0.799	Odds_ratio=0.701	Odds_ratio=0.607	Odds_ratio=0.655
					C.I.=[0.670-0.954]	C.I.=[0.482-1.020]	C.I.=[0.415-0.888]	C.I.=[0.459-0.934]
					chi2=6.17	chi2=3.46	chi2=6.66	chi2=5.51
					p=0.01296 (P)	p=0.06279	p=0.00984	p=0.01887
AhR	rs2282885	0.457162	0.584067		Risk allele 2
					[1]<->[2]	[11]<->[12]	[11+]<->[22]	[11]<->[12+22]
					Odds_ratio=0.872	Odds_ratio=0.858	Odds_ratio=0.761	Odds_ratio=0.836
					C.I.=[0.731-1.039]	C.I.=[0.662-1.112]	C.I.=[0.519-1.117]	C.I.=[0.654-1.070]
					chi2=2.34	chi2=1.34	chi2=1.95	chi2=2.03
					p=0.12616 (P)	p=0.24624	p=0.16308	p=0.15444
					Risk allele 1
					[2]<->[1]	[22]<->[12]	[22]<->[11]	[11+12]<->[22]
					Odds_ratio=1.147	Odds_ratio=1.127	Odds_ratio=1.314	Odds_ratio=1.207
					C.I.=[0.962-1.367]	C.I.=[0.775-1.639]	C.I.=[0.895-1.928]	C.I.=[0.845-1.724]
					chi2=2.34	chi2=0.39	chi2=1.95	chi2=1.08
					p=0.12616 (P)	p=0.53115	p=0.16308	p=0.29961
ARID5B	rs10821936	0.502091	0.660407		Risk allele 2
					[1]<->[2]	[11]<->[12]	[11+]<->[22]	[11]<->[12+22]
					Odds_ratio=1.432	Odds_ratio=1.547	Odds_ratio=1.944	Odds_ratio=1.632
					C.I.=[1.202-1.707]	C.I.=[1.190-2.010]	C.I.=[1.337-2.825]	C.I.=[1.274-2.091]
					chi2=16.14	chi2=10.69	chi2=12.32	chi2=15.13
					p=0.00006 (P)	p=0.00108	p=0.00045	p=0.00010
					Risk allele 1
					[2]<->[1]	[22]<->[12]	[22]<->[11]	[11+12]<->[22]
					Odds_ratio=0.698	Odds_ratio=0.796	Odds_ratio=0.514	Odds_ratio=0.653
					C.I.=[0.586-0.832]	C.I.=[0.552-1.146]	C.I.=[0.354-0.748]	C.I.=[0.462-0.922]
					chi2=16.14	chi2=1.51	chi2=12.32	chi2=5.93
					p=0.00006 (P)	p=0.21960	p=0.00045	p=0.01490
ARID5B	rs4506592	0.984219	0.674050		Risk allele 2
					[1]<->[2]	[11]<->[12]	[11+]<->[22]	[11]<->[12+22]
					Odds_ratio=1.399	Odds_ratio=1.442	Odds_ratio=1.939	Odds_ratio=1.548
					C.I.=[1.175-1.665]	C.I.=[1.107-1.878]	C.I.=[1.339-2.806]	C.I.=[1.205-1.989]
					chi2=14.27	chi2=7.38	chi2=12.47	chi2=11.76
					p=0.00016 (P)	p=0.00660	p=0.00041	p=0.00060
					Risk allele 1
					[2]<->[1]	[22]<->[12]	[22]<->[11]	[11+12]<->[22]
					Odds_ratio=0.715	Odds_ratio=0.744	Odds_ratio=0.516	Odds_ratio=0.635
					C.I.=[0.601-0.851]	C.I.=[0.521-1.062]	C.I.=[0.356-0.747]	C.I.=[0.453-0.890]
					chi2=14.27	chi2=2.66	chi2=12.47	chi2=7.02
					p=0.00016 (P)	p=0.10313	p=0.00041	p=0.00805
ARID5B	rs4509706	0.879839	0.455128		Risk allele 2
					[1]<->[2]	[11]<->[12]	[11+]<->[22]	[11]<->[12+22]
					Odds_ratio=0.680	Odds_ratio=0.709	Odds_ratio=0.301	Odds_ratio=0.680
					C.I.=[0.516-0.895]	C.I.=[0.523-0.961]	C.I.=[0.081-1.118]	C.I.=[0.504-0.916]
					chi2=7.64	chi2=4.93	chi2=3.61	chi2=6.47
					p=0.00571 (P)	p=0.02641	p=0.05745	p=0.01098
					Risk allele 1
					[2]<->[1]	[22]<->[12]	[22]<->[11]	[11+12]<->[22]
					Odds_ratio=1.472	Odds_ratio=2.359	Odds_ratio=3.328	Odds_ratio=3.110
					C.I.=[1.118-1.938]	C.I.=[0.621-8.963]	C.I.=[0.895-12.376]	C.I.=[0.837-11.550]
					chi2=7.64	chi2=1.67	chi2=3.61	chi2=3.18
					p=0.00571 (P)	p=0.19559	p=0.05745	p=0.07438
ARID5B	rs4948487	0.684147	0.390619		Risk allele 2
					[1]<->[2]	[11]<->[12]	[11+]<->[22]	[11]<->[12+22]
					Odds_ratio=1.052	Odds_ratio=1.093	Odds_ratio=1.105	Odds_ratio=1.096
					C.I.=[0.888-1.247]	C.I.=[0.822-1.453]	C.I.=[0.782-1.562]	C.I.=[0.837-1.436]
					chi2=0.34	chi2=0.37	chi2=0.32	chi2=0.45
					p=0.55752 (P)	p=0.54212	p=0.56993	p=0.50379
					Risk allele 1
					[2]<->[1]	[22]<->[12]	[22]<->[11]	[11+12]<->[22]
					Odds_ratio=0.950	Odds_ratio=0.989	Odds_ratio=0.905	Odds_ratio=0.959
					C.I.=[0.802-1.126]	C.I.=[0.727-1.344]	C.I.=[0.640-1.278]	C.I.=[0.717-1.282]
					chi2=0.34	chi2=0.01	chi2=0.32	chi2=0.08
					p=0.55752 (P)	p=0.94146	p=0.56993	p=0.77637
ARID5B	rs4948496	0.786232	0.908087		Risk allele 2
					[1]<->[2]	[11]<->[12]	[11+]<->[22]	[11]<->[12+22]
					Odds_ratio=0.994	Odds_ratio=0.962	Odds_ratio=0.989	Odds_ratio=0.970
					C.I.=[0.839-1.177]	C.I.=[0.720-1.284]	C.I.=[0.704-1.389]	C.I.=[0.739-1.275]
					chi2=0.01	chi2=0.07	chi2=0.00	chi2=0.05
					p=0.94266 (P)	p=0.79156	p=0.94954	p=0.82952
					Risk allele 1
					[2]<->[1]	[22]<->[12]	[22]<->[11]	[11+12]<->[22]
					Odds_ratio=1.006	Odds_ratio=0.972	Odds_ratio=1.011	Odds_ratio=0.985
					C.I.=[0.849-1.192]	C.I.=[0.722-1.310]	C.I.=[0.720-1.420]	C.I.=[0.744-1.305]
					chi2=0.01	chi2=0.03	chi2=0.00	chi2=0.01
					p=0.94266 (P)	p=0.85372	p=0.94954	p=0.91836
ARID5B	rs4948502	0.556688	0.863787		Risk allele 2
					[1]<->[2]	[11]<->[12]	[11+]<->[22]	[11]<->[12+22]
					Odds_ratio=0.986	Odds_ratio=0.935	Odds_ratio=1.005	Odds_ratio=0.951
					C.I.=[0.828-1.174]	C.I.=[0.720-1.214]	C.I.=[0.694-1.456]	C.I.=[0.742-1.218]
					chi2=0.02	chi2=0.25	chi2=0.00	chi2=0.16
					p=0.87607 (P)	p=0.61365	p=0.97842	p=0.68960
					Risk allele 1
					[2]<->[1]	[22]<->[12]	[22]<->[11]	[11+12]<->[22]
					Odds_ratio=1.014	Odds_ratio=0.930	Odds_ratio=0.995	Odds_ratio=0.958
					C.I.=[0.852-1.207]	C.I.=[0.649-1.333]	C.I.=[0.687-1.441]	C.I.=[0.682-1.347]
					chi2=0.02	chi2=0.16	chi2=0.00	chi2=0.06
					p=0.87607 (P)	p=0.69324	p=0.97842	p=0.80613
ARID5B	rs7089424	0.463591	0.370771		Risk allele 2
					[1]<->[2]	[11]<->[12]	[11+]<->[22]	[11]<->[12+22]
					Odds_ratio=1.415	Odds_ratio=1.586	Odds_ratio=1.864	Odds_ratio=1.647
					C.I.=[1.187-1.686]	C.I.=[1.221-2.062]	C.I.=[1.282-2.713]	C.I.=[1.285-2.111]
					chi2=15.08	chi2=11.97	chi2=10.75	chi2=15.64
					p=0.00010 (P)	p=0.00054	p=0.00104	p=0.00008
					Risk allele 1
					[2]<->[1]	[22]<->[12]	[22]<->[11]	[11+12]<->[22]
					Odds_ratio=0.707	Odds_ratio=0.851	Odds_ratio=0.536	Odds_ratio=0.691
					C.I.=[0.593-0.842]	C.I.=[0.590-1.226]	C.I.=[0.369-0.780]	C.I.=[0.489-0.977]
					chi2=15.08	chi2=0.75	chi2=10.75	chi2=4.42
					p=0.00010 (P)	p=0.38601	p=0.00104	p=0.03559
BAX	rs11667351	0.169204	0.748133		Risk allele 2
					[1]<->[2]	[11]<->[12]	[11+]<->[22]	[11]<->[12+22]
					Odds_ratio=0.978	Odds_ratio=1.065	Odds_ratio=0.586	Odds_ratio=1.021
					C.I.=[0.748-1.279]	C.I.=[0.786-1.441]	C.I.=[0.211-1.627]	C.I.=[0.761-1.370]
					chi2=0.03	chi2=0.16	chi2=1.08	chi2=0.02
					p=0.87096 (P)	p=0.68583	p=0.29948	p=0.88970
					Risk allele 1
					[2]<->[1]	[22]<->[12]	[22]<->[11]	[11+12]<->[22]
					Odds_ratio=1.022	Odds_ratio=1.817	Odds_ratio=1.707	Odds_ratio=1.728
					C.I.=[0.782-1.337]	C.I.=[0.637-5.180]	C.I.=[0.615-4.738]	C.I.=[0.623-4.788]
					chi2=0.03	chi2=1.28	chi2=1.08	chi2=1.13
					p=0.87096 (P)	p=0.25844	p=0.29948	p=0.28728
BAX	rs3817074	0.033276	0.819612		Risk allele 2
					[1]<->[2]	[11]<->[12]	[11+]<->[22]	[11]<->[12+22]
					Odds_ratio=0.983	Odds_ratio=1.107	Odds_ratio=0.492	Odds_ratio=1.044
					C.I.=[0.743-1.302]	C.I.=[0.807-1.519]	C.I.=[0.167-1.451]	C.I.=[0.769-1.419]
					chi2=0.01	chi2=0.40	chi2=1.72	chi2=0.08
					p=0.90685 (P)	p=0.52878	p=0.18988	p=0.78165
					Risk allele 1
					[2]<->[1]	[22]<->[12]	[22]<->[11]	[11+12]<->[22]
					Odds_ratio=1.017	Odds_ratio=2.250	Odds_ratio=2.032	Odds_ratio=2.069
					C.I.=[0.768-1.346]	C.I.=[0.741-6.836]	C.I.=[0.689-5.995]	C.I.=[0.703-6.095]
					chi2=0.01	chi2=2.14	chi2=1.72	chi2=1.82
					p=0.90685 (P)	p=0.14375	p=0.18988	p=0.17780
BAX	rs7259013	0.521273	0.154458		Risk allele 2
					[1]<->[2]	[11]<->[12]	[11+]<->[22]	[11]<->[12+22]
					Odds_ratio=0.915	Odds_ratio=0.778	Odds_ratio=0.887	Odds_ratio=0.807
					C.I.=[0.765-1.095]	C.I.=[0.586-1.032]	C.I.=[0.617-1.276]	C.I.=[0.618-1.053]
					chi2=0.95	chi2=3.03	chi2=0.42	chi2=2.50
					p=0.33080 (P)	p=0.08152	p=0.51743	p=0.11376
					Risk allele 1
					[2]<->[1]	[22]<->[12]	[22]<->[11]	[11+12]<->[22]
					Odds_ratio=1.093	Odds_ratio=0.877	Odds_ratio=1.128	Odds_ratio=0.972
					C.I.=[0.914-1.308]	C.I.=[0.622-1.236]	C.I.=[0.784-1.622]	C.I.=[0.704-1.343]
					chi2=0.95	chi2=0.56	chi2=0.42	chi2=0.03
					p=0.33080 (P)	p=0.45313	p=0.51743	p=0.86441
BCL2A	rs11876772	0.640749	0.266292		Risk allele 2
					[1]<->[2]	[11]<->[12]	[11+]<->[22]	[11]<->[12+22]
					Odds_ratio=1.094	Odds_ratio=1.036	Odds_ratio=1.198	Odds_ratio=1.085
					C.I.=[0.923-1.296]	C.I.=[0.783-1.372]	C.I.=[0.857-1.676]	C.I.=[0.835-1.412]
					chi2=1.08	chi2=0.06	chi2=1.12	chi2=0.37
					p=0.29968 (P)	p=0.80331	p=0.29091	p=0.54112
					Risk allele 1
					[2]<->[1]	[22]<->[12]	[22]<->[11]	[11+12]<->[22]
					Odds_ratio=0.914	Odds_ratio=0.865	Odds_ratio=0.835	Odds_ratio=0.853
					C.I.=[0.771-1.083]	C.I.=[0.637-1.175]	C.I.=[0.597-1.167]	C.I.=[0.640-1.137]
					chi2=1.08	chi2=0.86	chi2=1.12	chi2=1.18
					p=0.29968 (P)	p=0.35250	p=0.29091	p=0.27828
BCL2A	rs12457893	0.119152	0.232974		Risk allele 2
					[1]<->[2]	[11]<->[12]	[11+]<->[22]	[11]<->[12+22]
					Odds_ratio=1.027	Odds_ratio=0.820	Odds_ratio=1.089	Odds_ratio=0.893
					C.I.=[0.866-1.219]	C.I.=[0.617-1.090]	C.I.=[0.771-1.539]	C.I.=[0.683-1.169]
					chi2=0.09	chi2=1.87	chi2=0.23	chi2=0.68
					p=0.75995 (P)	p=0.17187	p=0.62913	p=0.41081
					Risk allele 1
					[2]<->[1]	[22]<->[12]	[22]<->[11]	[11+12]<->[22]
					Odds_ratio=0.974	Odds_ratio=0.753	Odds_ratio=0.918	Odds_ratio=0.809
					C.I.=[0.821-1.155]	C.I.=[0.552-1.028]	C.I.=[0.650-1.298]	C.I.=[0.603-1.085]
					chi2=0.09	chi2=3.20	chi2=0.23	chi2=2.01
					p=0.75995 (P)	p=0.07346	p=0.62913	p=0.15585
BCL2A	rs2850761	0.330341	0.205272		Risk allele 2
					[1]<->[2]	[11]<->[12]	[11+]<->[22]	[11]<->[12+22]
					Odds_ratio=0.981	Odds_ratio=1.177	Odds_ratio=0.939	Odds_ratio=1.099
					C.I.=[0.828-1.163]	C.I.=[0.887-1.562]	C.I.=[0.667-1.322]	C.I.=[0.842-1.435]
					chi2=0.05	chi2=1.28	chi2=0.13	chi2=0.48
					p=0.82605 (P)	p=0.25822	p=0.71969	p=0.48752
					Risk allele 1
					[2]<->[1]	[22]<->[12]	[22]<->[11]	[11+12]<->[22]
					Odds_ratio=1.019	Odds_ratio=1.253	Odds_ratio=1.065	Odds_ratio=1.182
					C.I.=[0.860-1.208]	C.I.=[0.921-1.704]	C.I.=[0.756-1.499]	C.I.=[0.884-1.580]
					chi2=0.05	chi2=2.07	chi2=0.13	chi2=1.28
					p=0.82605 (P)	p=0.14994	p=0.71969	p=0.25855
BCL2A	rs4987845	0.242781	0.693822		Risk allele 2
					[1]<->[2]	[11]<->[12]	[11+]<->[22]	[11]<->[12+22]
					Odds_ratio=0.895	Odds_ratio=0.964	Odds_ratio=0.386	Odds_ratio=0.926
					C.I.=[0.646-1.240]	C.I.=[0.677-1.372]	C.I.=[0.074-1.997]	C.I.=[0.655-1.309]
					chi2=0.45	chi2=0.04	chi2=1.39	chi2=0.19
					p=0.50392 (P)	p=0.83808	p=0.23868	p=0.66233
					Risk allele 1
					[2]<->[1]	[22]<->[12]	[22]<->[11]	[11+12]<->[22]
					Odds_ratio=1.118	Odds_ratio=2.500	Odds_ratio=2.594	Odds_ratio=2.581
					C.I.=[0.807-1.549]	C.I.=[0.469-13.314]	C.I.=[0.501-13.437]	C.I.=[0.499-13.362]
					chi2=0.45	chi2=1.23	chi2=1.39	chi2=1.37
					p=0.50392 (P)	p=0.26822	p=0.23868	p=0.24104
BCL2A	rs8092560	0.792713	0.119079		Risk allele 2
					[1]<->[2]	[11]<->[12]	[11+]<->[22]	[11]<->[12+22]
					Odds_ratio=1.035	Odds_ratio=0.940	Odds_ratio=1.498	Odds_ratio=0.986
					C.I.=[0.823-1.301]	C.I.=[0.716-1.235]	C.I.=[0.735-3.055]	C.I.=[0.759-1.282]
					chi2=0.09	chi2=0.20	chi2=1.25	chi2=0.01
					p=0.76752 (P)	p=0.65748	p=0.26350	p=0.91655
					Risk allele 1
					[2]<->[1]	[22]<->[12]	[22]<->[11]	[11+12]<->[22]
					Odds_ratio=0.966	Odds_ratio=0.628	Odds_ratio=0.668	Odds_ratio=0.656
					C.I.=[0.768-1.215]	C.I.=[0.301-1.310]	C.I.=[0.327-1.361]	C.I.=[0.323-1.333]
					chi2=0.09	chi2=1.56	chi2=1.25	chi2=1.37
					p=0.76752 (P)	p=0.21166	p=0.26350	p=0.24103
BCL2B	rs1801018	0.508957	0.589350		Risk allele 2
					[1]<->[2]	[11]<->[12]	[11+]<->[22]	[11]<->[12+22]
					Odds_ratio=1.097	Odds_ratio=1.105	Odds_ratio=1.194	Odds_ratio=1.132
					C.I.=[0.922-1.305]	C.I.=[0.834-1.466]	C.I.=[0.845-1.688]	C.I.=[0.868-1.475]
					chi2=1.08	chi2=0.48	chi2=1.01	chi2=0.84
					p=0.29832 (P)	p=0.48663	p=0.31456	p=0.36033
					Risk allele 1
					[2]<->[1]	[22]<->[12]	[22]<->[11]	[11+12]<->[22]
					Odds_ratio=0.912	Odds_ratio=0.926	Odds_ratio=0.837	Odds_ratio=0.890
					C.I.=[0.767-1.085]	C.I.=[0.673-1.274]	C.I.=[0.592-1.184]	C.I.=[0.660-1.202]
					chi2=1.08	chi2=0.22	chi2=1.01	chi2=0.58
					p=0.29832 (P)	p=0.63527	p=0.31456	p=0.44723
BCL2B	rs1893806	0.881777	0.329456		Risk allele 2
					[1]<->[2]	[11]<->[12]	[11+]<->[22]	[11]<->[12+22]
					Odds_ratio=0.870	Odds_ratio=0.948	Odds_ratio=0.739	Odds_ratio=0.883
					C.I.=[0.733-1.031]	C.I.=[0.718-1.253]	C.I.=[0.522-1.046]	C.I.=[0.678-1.149]
					chi2=2.58	chi2=0.14	chi2=2.93	chi2=0.86
					p=0.10794 (P)	p=0.70920	p=0.08719	p=0.35434
					Risk allele 1
					[2]<->[1]	[22]<->[12]	[22]<->[11]	[11+12]<->[22]
					Odds_ratio=1.150	Odds_ratio=1.284	Odds_ratio=1.354	Odds_ratio=1.309
					C.I.=[0.970-1.363]	C.I.=[0.936-1.761]	C.I.=[0.956-1.916]	C.I.=[0.971-1.766]
					chi2=2.58	chi2=2.40	chi2=2.93	chi2=3.12
					p=0.10794 (P)	p=0.12116	p=0.08719	p=0.07728
CCR5	rs11575815	0.216628	0.249352		Risk allele 2
					[1]<->[2]	[11]<->[12]	[11+]<->[22]	[11]<->[12+22]
					Odds_ratio=0.930	Odds_ratio=0.922	Odds_ratio=0.861	Odds_ratio=0.910
					C.I.=[0.778-1.110]	C.I.=[0.715-1.189]	C.I.=[0.574-1.293]	C.I.=[0.714-1.161]
					chi2=0.65	chi2=0.39	chi2=0.52	chi2=0.58
					p=0.42070 (P)	p=0.53044	p=0.47129	p=0.44801
					Risk allele 1
					[2]<->[1]	[22]<->[12]	[22]<->[11]	[11+12]<->[22]
					Odds_ratio=1.076	Odds_ratio=1.070	Odds_ratio=1.161	Odds_ratio=1.111
					C.I.=[0.901-1.285]	C.I.=[0.717-1.597]	C.I.=[0.773-1.743]	C.I.=[0.758-1.630]
					chi2=0.65	chi2=0.11	chi2=0.52	chi2=0.29
					p=0.42070 (P)	p=0.73992	p=0.47129	p=0.58867
CCR5	rs1799988	0.348330	0.724859		Risk allele 2
					[1]<->[2]	[11]<->[12]	[11+]<->[22]	[11]<->[12+22]
					Odds_ratio=0.941	Odds_ratio=0.853	Odds_ratio=0.913	Odds_ratio=0.868
					C.I.=[0.793-1.116]	C.I.=[0.650-1.118]	C.I.=[0.642-1.297]	C.I.=[0.672-1.122]
					chi2=0.49	chi2=1.33	chi2=0.26	chi2=1.16
					p=0.48405 (P)	p=0.24908	p=0.61132	p=0.28084
					Risk allele 1
					[2]<->[1]	[22]<->[12]	[22]<->[11]	[11+12]<->[22]
					Odds_ratio=1.063	Odds_ratio=0.934	Odds_ratio=1.095	Odds_ratio=0.994
					C.I.=[0.896-1.261]	C.I.=[0.673-1.297]	C.I.=[0.771-1.557]	C.I.=[0.729-1.356]
					chi2=0.49	chi2=0.17	chi2=0.26	chi2=0.00
					p=0.48405 (P)	p=0.68303	p=0.61132	p=0.97136
CCR5	rs3087253	0.763250	0.253158		Risk allele 2
					[1]<->[2]	[11]<->[12]	[11+]<->[22]	[11]<->[12+22]
					Odds_ratio=1.118	Odds_ratio=0.997	Odds_ratio=1.278	Odds_ratio=1.073
					C.I.=[0.942-1.325]	C.I.=[0.757-1.313]	C.I.=[0.907-1.800]	C.I.=[0.828-1.389]
					chi2=1.63	chi2=0.00	chi2=1.97	chi2=0.28
					p=0.20109 (P)	p=0.98281	p=0.16065	p=0.59521
					Risk allele 1
					[2]<->[1]	[22]<->[12]	[22]<->[11]	[11+12]<->[22]
					Odds_ratio=0.895	Odds_ratio=0.780	Odds_ratio=0.783	Odds_ratio=0.781
					C.I.=[0.755-1.061]	C.I.=[0.568-1.072]	C.I.=[0.556-1.102]	C.I.=[0.579-1.053]
					chi2=1.63	chi2=2.35	chi2=1.97	chi2=2.63
					p=0.20109 (P)	p=0.12563	p=0.16065	p=0.10508
CEBPA	rs10403561	0.298719	0.189614		Risk allele 2
					[1]<->[2]	[11]<->[12]	[11+]<->[22]	[11]<->[12+22]
					Odds_ratio=1.045	Odds_ratio=1.022	Odds_ratio=1.092	Odds_ratio=1.043
					C.I.=[0.881-1.239]	C.I.=[0.778-1.343]	C.I.=[0.779-1.531]	C.I.=[0.808-1.346]
					chi2=0.25	chi2=0.02	chi2=0.26	chi2=0.10
					p=0.61694 (P)	p=0.87619	p=0.60979	p=0.74787
					Risk allele 1
					[2]<->[1]	[22]<->[12]	[22]<->[11]	[11+12]<->[22]
					Odds_ratio=0.957	Odds_ratio=0.936	Odds_ratio=0.916	Odds_ratio=0.928
					C.I.=[0.807-1.136]	C.I.=[0.681-1.286]	C.I.=[0.653-1.284]	C.I.=[0.689-1.249]
					chi2=0.25	chi2=0.17	chi2=0.26	chi2=0.25
					p=0.61694 (P)	p=0.68291	p=0.60979	p=0.61998
CEBPA	rs874966	0.254568	0.135882		Risk allele 2
					[1]<->[2]	[11]<->[12]	[11+]<->[22]	[11]<->[12+22]
					Odds_ratio=1.043	Odds_ratio=1.014	Odds_ratio=1.090	Odds_ratio=1.037
					C.I.=[0.879-1.238]	C.I.=[0.770-1.335]	C.I.=[0.778-1.527]	C.I.=[0.802-1.341]
					chi2=0.24	chi2=0.01	chi2=0.25	chi2=0.08
					p=0.62621 (P)	p=0.92113	p=0.61462	p=0.78071
					Risk allele 1
					[2]<->[1]	[22]<->[12]	[22]<->[11]	[11+12]<->[22]
					Odds_ratio=0.958	Odds_ratio=0.930	Odds_ratio=0.917	Odds_ratio=0.925
					C.I.=[0.807-1.137]	C.I.=[0.678-1.276]	C.I.=[0.655-1.285]	C.I.=[0.688-1.243]
					chi2=0.24	chi2=0.20	chi2=0.25	chi2=0.27
					p=0.62621 (P)	p=0.65262	p=0.61462	p=0.60314
CEBPE	rs12434881	0.176845	0.906411		Risk allele 2
					[1]<->[2]	[11]<->[12]	[11+]<->[22]	[11]<->[12+22]
					Odds_ratio=0.826	Odds_ratio=0.915	Odds_ratio=0.675	Odds_ratio=0.835
					C.I.=[0.696-0.980]	C.I.=[0.695-1.204]	C.I.=[0.480-0.949]	C.I.=[0.645-1.081]
					chi2=4.83	chi2=0.40	chi2=5.14	chi2=1.88
					p=0.02790 (P)	p=0.52580	p=0.02345	p=0.17001
					Risk allele 1
					[2]<->[1]	[22]<->[12]	[22]<->[11]	[11+12]<->[22]
					Odds_ratio=1.211	Odds_ratio=1.356	Odds_ratio=1.482	Odds_ratio=1.405
					C.I.=[1.021-1.436]	C.I.=[0.987-1.862]	C.I.=[1.054-2.084]	C.I.=[1.043-1.892]
					chi2=4.83	chi2=3.54	chi2=5.14	chi2=5.02
					p=0.02790 (P)	p=0.05979	p=0.02345	p=0.02500
CEBPE	rs2239633	0.507701	0.275102		Risk allele 2
					[1]<->[2]	[11]<->[12]	[11+]<->[22]	[11]<->[12+22]
					Odds_ratio=0.835	Odds_ratio=0.956	Odds_ratio=0.672	Odds_ratio=0.865
					C.I.=[0.704-0.990]	C.I.=[0.725-1.261]	C.I.=[0.474-0.952]	C.I.=[0.666-1.123]
					chi2=4.31	chi2=0.10	chi2=5.03	chi2=1.19
					p=0.03790 (P)	p=0.75099	p=0.02486	p=0.27615
					Risk allele 1
					[2]<->[1]	[22]<->[12]	[22]<->[11]	[11+12]<->[22]
					Odds_ratio=1.198	Odds_ratio=1.423	Odds_ratio=1.488	Odds_ratio=1.447
					C.I.=[1.010-1.421]	C.I.=[1.033-1.960]	C.I.=[1.051-2.108]	C.I.=[1.070-1.959]
					chi2=4.31	chi2=4.69	chi2=5.03	chi2=5.78
					p=0.03790 (P)	p=0.03033	p=0.02486	p=0.01625
CEBPE	rs8015478	0.056393	0.892944		Risk allele 2
					[1]<->[2]	[11]<->[12]	[11+]<->[22]	[11]<->[12+22]
					Odds_ratio=1.204	Odds_ratio=1.087	Odds_ratio=1.792	Odds_ratio=1.169
					C.I.=[0.999-1.452]	C.I.=[0.847-1.395]	C.I.=[1.107-2.901]	C.I.=[0.920-1.486]
					chi2=3.79	chi2=0.43	chi2=5.73	chi2=1.64
					p=0.05153 (P)	p=0.51408	p=0.01664	p=0.20064
					Risk allele 1
					[2]<->[1]	[22]<->[12]	[22]<->[11]	[11+12]<->[22]
					Odds_ratio=0.831	Odds_ratio=0.606	Odds_ratio=0.558	Odds_ratio=0.580
					C.I.=[0.689-1.001]	C.I.=[0.373-0.987]	C.I.=[0.345-0.904]	C.I.=[0.363-0.926]
					chi2=3.79	chi2=4.11	chi2=5.73	chi2=5.31
					p=0.05153 (P)	p=0.04262	p=0.01664	p=0.02118
IKZF1	rs10235796	0.901773	0.059136		Risk allele 2
					[1]<->[2]	[11]<->[12]	[11+]<->[22]	[11]<->[12+22]
					Odds_ratio=0.995	Odds_ratio=0.885	Odds_ratio=1.408	Odds_ratio=0.934
					C.I.=[0.789-1.256]	C.I.=[0.667-1.173]	C.I.=[0.717-2.764]	C.I.=[0.713-1.223]
					chi2=0.00	chi2=0.72	chi2=1.00	chi2=0.25
					p=0.96726 (P)	p=0.39523	p=0.31839	p=0.62007
					Risk allele 1
					[2]<->[1]	[22]<->[12]	[22]<->[11]	[11+12]<->[22]
					Odds_ratio=1.005	Odds_ratio=0.629	Odds_ratio=0.710	Odds_ratio=0.686
					C.I.=[0.796-1.268]	C.I.=[0.312-1.265]	C.I.=[0.362-1.395]	C.I.=[0.351-1.340]
					chi2=0.00	chi2=1.72	chi2=1.00	chi2=1.23
					p=0.96726 (P)	p=0.19031	p=0.31839	p=0.26695
IKZF1	rs11978267	0.067779	0.301068		Risk allele 2
					[1]<->[2]	[11]<->[12]	[11+]<->[22]	[11]<->[12+22]
					Odds_ratio=1.520	Odds_ratio=1.584	Odds_ratio=2.035	Odds_ratio=1.666
					C.I.=[1.259-1.836]	C.I.=[1.225-2.048]	C.I.=[1.326-3.122]	C.I.=[1.308-2.122]
					chi2=19.07	chi2=12.36	chi2=10.85	chi2=17.17
					p=0.00001 (P)	p=0.00044	p=0.00099	p=0.00003
					Risk allele 1
					[2]<->[1]	[22]<->[12]	[22]<->[11]	[11+12]<->[22]
					Odds_ratio=0.658	Odds_ratio=0.779	Odds_ratio=0.492	Odds_ratio=0.598
					C.I.=[0.545-0.794]	C.I.=[0.502-1.208]	C.I.=[0.320-0.754]	C.I.=[0.395-0.904]
					chi2=19.07	chi2=1.25	chi2=10.85	chi2=6.04
					p=0.00001 (P)	p=0.26366	p=0.00099	p=0.01396
IKZF1	rs4132601	0.047424	0.188442		Risk allele 2
					[1]<->[2]	[11]<->[12]	[11+]<->[22]	[11]<->[12+22]
					Odds_ratio=1.537	Odds_ratio=1.585	Odds_ratio=2.082	Odds_ratio=1.677
					C.I.=[1.272-1.856]	C.I.=[1.224-2.053]	C.I.=[1.363-3.180]	C.I.=[1.316-2.139]
					chi2=20.00	chi2=12.24	chi2=11.81	chi2=17.50
					p=7.755e-06 (P)	p=0.00047	p=0.00059	p=0.00003
					Risk allele 1
					[2]<->[1]	[22]<->[12]	[22]<->[11]	[11+12]<->[22]
					Odds_ratio=0.651	Odds_ratio=0.762	Odds_ratio=0.480	Odds_ratio=0.584
					C.I.=[0.539-0.786]	C.I.=[0.493-1.177]	C.I.=[0.314-0.734]	C.I.=[0.388-0.879]
					chi2=20.00	chi2=1.51	chi2=11.81	chi2=6.75
					p=7.755e-06 (P)	p=0.21926	p=0.00059	p=0.00936
IKZF1	rs6954833	0.171616	0.433479		Risk allele 2
					[1]<->[2]	[11]<->[12]	[11+]<->[22]	[11]<->[12+22]
					Odds_ratio=0.907	Odds_ratio=0.800	Odds_ratio=1.133	Odds_ratio=0.834
					C.I.=[0.733-1.122]	C.I.=[0.613-1.045]	C.I.=[0.623-2.059]	C.I.=[0.646-1.078]
					chi2=0.81	chi2=2.68	chi2=0.17	chi2=1.92
					p=0.36820 (P)	p=0.10154	p=0.68291	p=0.16601
					Risk allele 1
					[2]<->[1]	[22]<->[12]	[22]<->[11]	[11+12]<->[22]
					Odds_ratio=1.103	Odds_ratio=0.707	Odds_ratio=0.883	Odds_ratio=0.813
					C.I.=[0.891-1.364]	C.I.=[0.383-1.304]	C.I.=[0.486-1.605]	C.I.=[0.451-1.465]
					chi2=0.81	chi2=1.24	chi2=0.17	chi2=0.48
					p=0.36820 (P)	p=0.26521	p=0.68291	p=0.49021
IKZF1	rs6964969	0.035372	0.285510		Risk allele 2
					[1]<->[2]	[11]<->[12]	[11+]<->[22]	[11]<->[12+22]
					Odds_ratio=1.533	Odds_ratio=1.621	Odds_ratio=2.024	Odds_ratio=1.697
					C.I.=[1.271-1.850]	C.I.=[1.253-2.098]	C.I.=[1.328-3.083]	C.I.=[1.332-2.162]
					chi2=19.98	chi2=13.56	chi2=11.04	chi2=18.44
					p=7.817e-06 (P)	p=0.00023	p=0.00089	p=0.00002
					Risk allele 1
					[2]<->[1]	[22]<->[12]	[22]<->[11]	[11+12]<->[22]
					Odds_ratio=0.652	Odds_ratio=0.801	Odds_ratio=0.494	Odds_ratio=0.608
					C.I.=[0.540-0.787]	C.I.=[0.520-1.234]	C.I.=[0.324-0.753]	C.I.=[0.405-0.912]
					chi2=19.98	chi2=1.01	chi2=11.04	chi2=5.88
					p=7.817e-06 (P)	p=0.31382	p=0.00089	p=0.01535
JAK1	rs12063205	0.304776	0.330446		Risk allele 2
					[1]<->[2]	[11]<->[12]	[11+]<->[22]	[11]<->[12+22]
					Odds_ratio=0.977	Odds_ratio=0.885	Odds_ratio=1.750	Odds_ratio=0.925
					C.I.=[0.757-1.260]	C.I.=[0.662-1.182]	C.I.=[0.641-4.777]	C.I.=[0.698-1.226]
					chi2=0.03	chi2=0.69	chi2=1.22	chi2=0.29
					p=0.85581 (P)	p=0.40657	p=0.26881	p=0.58714
					Risk allele 1
					[2]<->[1]	[22]<->[12]	[22]<->[11]	[11+12]<->[22]
					Odds_ratio=1.024	Odds_ratio=0.506	Odds_ratio=0.571	Odds_ratio=0.556
					C.I.=[0.794-1.321]	C.I.=[0.181-1.412]	C.I.=[0.209-1.560]	C.I.=[0.204-1.514]
					chi2=0.03	chi2=1.75	chi2=1.22	chi2=1.36
					p=0.85581 (P)	p=0.18590	p=0.26881	p=0.24429
JAK1	rs310225	0.143064	0.850350		Risk allele 2
					[1]<->[2]	[11]<->[12]	[11+]<->[22]	[11]<->[12+22]
					Odds_ratio=0.966	Odds_ratio=0.894	Odds_ratio=1.054	Odds_ratio=0.917
					C.I.=[0.802-1.164]	C.I.=[0.696-1.149]	C.I.=[0.663-1.676]	C.I.=[0.722-1.166]
					chi2=0.13	chi2=0.76	chi2=0.05	chi2=0.50
					p=0.71869 (P)	p=0.38179	p=0.82371	p=0.47958
					Risk allele 1
					[2]<->[1]	[22]<->[12]	[22]<->[11]	[11+12]<->[22]
					Odds_ratio=1.035	Odds_ratio=0.848	Odds_ratio=0.949	Odds_ratio=0.901
					C.I.=[0.859-1.247]	C.I.=[0.531-1.355]	C.I.=[0.597-1.508]	C.I.=[0.575-1.411]
					chi2=0.13	chi2=0.47	chi2=0.05	chi2=0.21
					p=0.71869 (P)	p=0.49144	p=0.82371	p=0.64817
JAK3	rs11888	0.715052	0.969855		Risk allele 2
					[1]<->[2]	[11]<->[12]	[11+]<->[22]	[11]<->[12+22]
					Odds_ratio=0.834	Odds_ratio=0.811	Odds_ratio=0.708	Odds_ratio=0.786
					C.I.=[0.700-0.995]	C.I.=[0.626-1.051]	C.I.=[0.485-1.034]	C.I.=[0.615-1.006]
					chi2=4.09	chi2=2.52	chi2=3.21	chi2=3.67
					p=0.04316 (P)	p=0.11271	p=0.07300	p=0.05524
					Risk allele 1
					[2]<->[1]	[22]<->[12]	[22]<->[11]	[11+12]<->[22]
					Odds_ratio=1.199	Odds_ratio=1.146	Odds_ratio=1.413	Odds_ratio=1.261
					C.I.=[1.006-1.429]	C.I.=[0.791-1.660]	C.I.=[0.968-2.063]	C.I.=[0.887-1.792]
					chi2=4.09	chi2=0.52	chi2=3.21	chi2=1.68
					p=0.04316 (P)	p=0.47251	p=0.07300	p=0.19547
JAK3	rs3212713	0.512656	0.086137		Risk allele 2
					[1]<->[2]	[11]<->[12]	[11+]<->[22]	[11]<->[12+22]
					Odds_ratio=1.049	Odds_ratio=1.116	Odds_ratio=0.993	Odds_ratio=1.098
					C.I.=[0.869-1.264]	C.I.=[0.870-1.432]	C.I.=[0.616-1.601]	C.I.=[0.864-1.395]
					chi2=0.25	chi2=0.75	chi2=0.00	chi2=0.58
					p=0.61983 (P)	p=0.38769	p=0.97640	p=0.44614
					Risk allele 1
					[2]<->[1]	[22]<->[12]	[22]<->[11]	[11+12]<->[22]
					Odds_ratio=0.954	Odds_ratio=1.124	Odds_ratio=1.007	Odds_ratio=1.060
					C.I.=[0.791-1.150]	C.I.=[0.694-1.822]	C.I.=[0.625-1.624]	C.I.=[0.667-1.685]
					chi2=0.25	chi2=0.23	chi2=0.00	chi2=0.06
					p=0.61983 (P)	p=0.63419	p=0.97640	p=0.80577
NOTCH1	rs2229974	0.713428	0.747689		Risk allele 2
					[1]<->[2]	[11]<->[12]	[11+]<->[22]	[11]<->[12+22]
					Odds_ratio=0.985	Odds_ratio=0.990	Odds_ratio=0.970	Odds_ratio=0.984
					C.I.=[0.829-1.172]	C.I.=[0.754-1.298]	C.I.=[0.682-1.379]	C.I.=[0.762-1.271]
					chi2=0.03	chi2=0.01	chi2=0.03	chi2=0.02
					p=0.86714 (P)	p=0.93963	p=0.86476	p=0.90237
					Risk allele 1
					[2]<->[1]	[22]<->[12]	[22]<->[11]	[11+12]<->[22]
					Odds_ratio=1.015	Odds_ratio=1.020	Odds_ratio=1.031	Odds_ratio=1.025
					C.I.=[0.854-1.207]	C.I.=[0.731-1.424]	C.I.=[0.725-1.466]	C.I.=[0.749-1.402]
					chi2=0.03	chi2=0.01	chi2=0.03	chi2=0.02
					p=0.86714 (P)	p=0.90593	p=0.86476	p=0.87874
NOTCH1	rs3124596	0.122536	0.896101		Risk allele 2
					[1]<->[2]	[11]<->[12]	[11+]<->[22]	[11]<->[12+22]
					Odds_ratio=0.987	Odds_ratio=1.134	Odds_ratio=0.960	Odds_ratio=1.075
					C.I.=[0.833-1.170]	C.I.=[0.855-1.504]	C.I.=[0.686-1.343]	C.I.=[0.824-1.401]
					chi2=0.02	chi2=0.76	chi2=0.06	chi2=0.28
					p=0.88216 (P)	p=0.38349	p=0.81129	p=0.59442
					Risk allele 1
					[2]<->[1]	[22]<->[12]	[22]<->[11]	[11+12]<->[22]
					Odds_ratio=1.013	Odds_ratio=1.181	Odds_ratio=1.042	Odds_ratio=1.127
					C.I.=[0.855-1.201]	C.I.=[0.871-1.602]	C.I.=[0.745-1.458]	C.I.=[0.847-1.500]
					chi2=0.02	chi2=1.15	chi2=0.06	chi2=0.68
					p=0.88216 (P)	p=0.28320	p=0.81129	p=0.41108
NOTCH1	rs3124603	0.978260	0.485280		Risk allele 2
					[1]<->[2]	[11]<->[12]	[11+]<->[22]	[11]<->[12+22]
					Odds_ratio=0.955	Odds_ratio=0.998	Odds_ratio=0.878	Odds_ratio=0.971
					C.I.=[0.801-1.139]	C.I.=[0.772-1.291]	C.I.=[0.597-1.291]	C.I.=[0.761-1.240]
					chi2=0.26	chi2=0.00	chi2=0.44	chi2=0.05
					p=0.60826 (P)	p=0.98948	p=0.50908	p=0.81565
					Risk allele 1
					[2]<->[1]	[22]<->[12]	[22]<->[11]	[11+12]<->[22]
					Odds_ratio=1.047	Odds_ratio=1.137	Odds_ratio=1.139	Odds_ratio=1.138
					C.I.=[0.878-1.249]	C.I.=[0.778-1.661]	C.I.=[0.774-1.674]	C.I.=[0.794-1.631]
					chi2=0.26	chi2=0.44	chi2=0.44	chi2=0.49
					p=0.60826 (P)	p=0.50768	p=0.50908	p=0.48256
NOTCH1	rs3124999	0.803210	0.413973		Risk allele 2
					[1]<->[2]	[11]<->[12]	[11+]<->[22]	[11]<->[12+22]
					Odds_ratio=1.140	Odds_ratio=1.058	Odds_ratio=1.358	Odds_ratio=1.122
					C.I.=[0.957-1.358]	C.I.=[0.815-1.372]	C.I.=[0.938-1.965]	C.I.=[0.878-1.435]
					chi2=2.16	chi2=0.18	chi2=2.63	chi2=0.85
					p=0.14187 (P)	p=0.67371	p=0.10487	p=0.35738
					Risk allele 1
					[2]<->[1]	[22]<->[12]	[22]<->[11]	[11+12]<->[22]
					Odds_ratio=0.877	Odds_ratio=0.779	Odds_ratio=0.737	Odds_ratio=0.759
					C.I.=[0.736-1.045]	C.I.=[0.542-1.119]	C.I.=[0.509-1.066]	C.I.=[0.539-1.069]
					chi2=2.16	chi2=1.83	chi2=2.63	chi2=2.50
					p=0.14187 (P)	p=0.17590	p=0.10487	p=0.11386
NQO1	rs1469908	0.264780	0.915081		Risk allele 2
					[1]<->[2]	[11]<->[12]	[11+]<->[22]	[11]<->[12+22]
					Odds_ratio=0.902	Odds_ratio=0.837	Odds_ratio=0.841	Odds_ratio=0.838
					C.I.=[0.758-1.072]	C.I.=[0.643-1.090]	C.I.=[0.582-1.216]	C.I.=[0.653-1.077]
					chi2=1.37	chi2=1.74	chi2=0.85	chi2=1.91
					p=0.24142 (P)	p=0.18665	p=0.35735	p=0.16676
					Risk allele 1
					[2]<->[1]	[22]<->[12]	[22]<->[11]	[11+12]<->[22]
					Odds_ratio=1.109	Odds_ratio=0.995	Odds_ratio=1.189	Odds_ratio=1.073
					C.I.=[0.933-1.319]	C.I.=[0.699-1.417]	C.I.=[0.822-1.718]	C.I.=[0.767-1.500]
					chi2=1.37	chi2=0.00	chi2=0.85	chi2=0.17
					p=0.24142 (P)	p=0.97946	p=0.35735	p=0.68112
NQO1	rs1800566	0.683927	0.081600		Risk allele 2
					[1]<->[2]	[11]<->[12]	[11+]<->[22]	[11]<->[12+22]
					Odds_ratio=0.999	Odds_ratio=1.116	Odds_ratio=0.628	Odds_ratio=1.063
					C.I.=[0.803-1.244]	C.I.=[0.859-1.450]	C.I.=[0.300-1.313]	C.I.=[0.825-1.370]
					chi2=0.00	chi2=0.68	chi2=1.55	chi2=0.22
					p=0.99525 (P)	p=0.40975	p=0.21274	p=0.63690
					Risk allele 1
					[2]<->[1]	[22]<->[12]	[22]<->[11]	[11+12]<->[22]
					Odds_ratio=1.001	Odds_ratio=1.777	Odds_ratio=1.592	Odds_ratio=1.649
					C.I.=[0.804-1.246]	C.I.=[0.836-3.780]	C.I.=[0.762-3.329]	C.I.=[0.792-3.431]
					chi2=0.00	chi2=2.28	chi2=1.55	chi2=1.82
					p=0.99525 (P)	p=0.13101	p=0.21274	p=0.17710
NQO2	rs1143684	0.351823	0.764457		Risk allele 2
					[1]<->[2]	[11]<->[12]	[11+]<->[22]	[11]<->[12+22]
					Odds_ratio=0.894	Odds_ratio=0.835	Odds_ratio=0.950	Odds_ratio=0.848
					C.I.=[0.730-1.096]	C.I.=[0.647-1.077]	C.I.=[0.537-1.681]	C.I.=[0.664-1.083]
					chi2=1.17	chi2=1.93	chi2=0.03	chi2=1.75
					p=0.28040 (P)	p=0.16437	p=0.86076	p=0.18606
					Risk allele 1
					[2]<->[1]	[22]<->[12]	[22]<->[11]	[11+12]<->[22]
					Odds_ratio=1.118	Odds_ratio=0.879	Odds_ratio=1.052	Odds_ratio=0.984
					C.I.=[0.913-1.371]	C.I.=[0.489-1.577]	C.I.=[0.595-1.862]	C.I.=[0.561-1.728]
					chi2=1.17	chi2=0.19	chi2=0.03	chi2=0.00
					p=0.28040 (P)	p=0.66432	p=0.86076	p=0.95641
NQO2	rs2070999	0.973858	0.154485		Risk allele 2
					[1]<->[2]	[11]<->[12]	[11+]<->[22]	[11]<->[12+22]
					Odds_ratio=1.062	Odds_ratio=1.180	Odds_ratio=1.091	Odds_ratio=1.156
					C.I.=[0.895-1.260]	C.I.=[0.899-1.549]	C.I.=[0.764-1.558]	C.I.=[0.894-1.497]
					chi2=0.47	chi2=1.43	chi2=0.23	chi2=1.22
					p=0.49296 (P)	p=0.23213	p=0.63063	p=0.26913
					Risk allele 1
					[2]<->[1]	[22]<->[12]	[22]<->[11]	[11+12]<->[22]
					Odds_ratio=0.942	Odds_ratio=1.082	Odds_ratio=0.916	Odds_ratio=1.015
					C.I.=[0.793-1.118]	C.I.=[0.776-1.506]	C.I.=[0.642-1.308]	C.I.=[0.741-1.389]
					chi2=0.47	chi2=0.21	chi2=0.23	chi2=0.01
					p=0.49296 (P)	p=0.64298	p=0.63063	p=0.92821
NQO2	rs2756075	0.518137	0.455659		Risk allele 2
					[1]<->[2]	[11]<->[12]	[11+]<->[22]	[11]<->[12+22]
					Odds_ratio=1.008	Odds_ratio=0.915	Odds_ratio=1.082	Odds_ratio=0.952
					C.I.=[0.846-1.201]	C.I.=[0.706-1.187]	C.I.=[0.746-1.570]	C.I.=[0.744-1.217]
					chi2=0.01	chi2=0.45	chi2=0.17	chi2=0.16
					p=0.92987 (P)	p=0.50353	p=0.67724	p=0.69180
					Risk allele 1
					[2]<->[1]	[22]<->[12]	[22]<->[11]	[11+12]<->[22]
					Odds_ratio=0.992	Odds_ratio=0.846	Odds_ratio=0.924	Odds_ratio=0.880
					C.I.=[0.833-1.182]	C.I.=[0.588-1.216]	C.I.=[0.637-1.340]	C.I.=[0.624-1.242]
					chi2=0.01	chi2=0.82	chi2=0.17	chi2=0.53
					p=0.92987 (P)	p=0.36575	p=0.67724	p=0.46756
NQO2	rs4149352	0.359100	0.978784		Risk allele 2
					[1]<->[2]	[11]<->[12]	[11+]<->[22]	[11]<->[12+22]
					Odds_ratio=0.821	Odds_ratio=0.777	Odds_ratio=0.751	Odds_ratio=0.774
					C.I.=[0.673-1.001]	C.I.=[0.603-1.001]	C.I.=[0.439-1.285]	C.I.=[0.606-0.987]
					chi2=3.79	chi2=3.80	chi2=1.10	chi2=4.27
					p=0.05141 (P)	p=0.05113	p=0.29471	p=0.03882
					Risk allele 1
					[2]<->[1]	[22]<->[12]	[22]<->[11]	[11+12]<->[22]
					Odds_ratio=1.218	Odds_ratio=1.034	Odds_ratio=1.331	Odds_ratio=1.204
					C.I.=[0.999-1.487]	C.I.=[0.597-1.790]	C.I.=[0.778-2.277]	C.I.=[0.711-2.040]
					chi2=3.79	chi2=0.01	chi2=1.10	chi2=0.48
					p=0.05141 (P)	p=0.90429	p=0.29471	p=0.48877
STAT1	rs10208033	0.205038	0.777654		Risk allele 2
					[1]<->[2]	[11]<->[12]	[11+]<->[22]	[11]<->[12+22]
					Odds_ratio=1.015	Odds_ratio=1.135	Odds_ratio=0.972	Odds_ratio=1.091
					C.I.=[0.853-1.207]	C.I.=[0.872-1.478]	C.I.=[0.679-1.392]	C.I.=[0.851-1.399]
					chi2=0.03	chi2=0.89	chi2=0.02	chi2=0.47
					p=0.86807 (P)	p=0.34671	p=0.87762	p=0.49211
					Risk allele 1
					[2]<->[1]	[22]<->[12]	[22]<->[11]	[11+12]<->[22]
					Odds_ratio=0.985	Odds_ratio=1.168	Odds_ratio=1.029	Odds_ratio=1.104
					C.I.=[0.828-1.172]	C.I.=[0.825-1.653]	C.I.=[0.718-1.473]	C.I.=[0.796-1.531]
					chi2=0.03	chi2=0.76	chi2=0.02	chi2=0.35
					p=0.86807 (P)	p=0.38213	p=0.87762	p=0.55412
STAT1	rs2030171	0.383939	0.423152		Risk allele 2
					[1]<->[2]	[11]<->[12]	[11+]<->[22]	[11]<->[12+22]
					Odds_ratio=1.059	Odds_ratio=1.175	Odds_ratio=0.983	Odds_ratio=1.138
					C.I.=[0.881-1.272]	C.I.=[0.913-1.513]	C.I.=[0.642-1.507]	C.I.=[0.895-1.446]
					chi2=0.37	chi2=1.57	chi2=0.01	chi2=1.11
					p=0.54163 (P)	p=0.20968	p=0.93887	p=0.29137
					Risk allele 1
					[2]<->[1]	[22]<->[12]	[22]<->[11]	[11+12]<->[22]
					Odds_ratio=0.944	Odds_ratio=1.195	Odds_ratio=1.017	Odds_ratio=1.097
					C.I.=[0.786-1.135]	C.I.=[0.776-1.840]	C.I.=[0.664-1.558]	C.I.=[0.728-1.653]
					chi2=0.37	chi2=0.66	chi2=0.01	chi2=0.20
					p=0.54163 (P)	p=0.41778	p=0.93887	p=0.65858
STAT1	rs3088307	0.179313	0.206497		Risk allele 2
					[1]<->[2]	[11]<->[12]	[11+]<->[22]	[11]<->[12+22]
					Odds_ratio=0.975	Odds_ratio=1.216	Odds_ratio=0.942	Odds_ratio=1.119
					C.I.=[0.823-1.155]	C.I.=[0.911-1.624]	C.I.=[0.671-1.322]	C.I.=[0.852-1.470]
					chi2=0.08	chi2=1.76	chi2=0.12	chi2=0.66
					p=0.77222 (P)	p=0.18490	p=0.72993	p=0.41764
					Risk allele 1
					[2]<->[1]	[22]<->[12]	[22]<->[11]	[11+12]<->[22]
					Odds_ratio=1.025	Odds_ratio=1.291	Odds_ratio=1.062	Odds_ratio=1.207
					C.I.=[0.866-1.215]	C.I.=[0.958-1.739]	C.I.=[0.756-1.490]	C.I.=[0.911-1.598]
					chi2=0.08	chi2=2.83	chi2=0.12	chi2=1.72
					p=0.77222 (P)	p=0.09278	p=0.72993	p=0.18907
STAT3	rs12949918	0.621887	0.183938		Risk allele 2
					[1]<->[2]	[11]<->[12]	[11+]<->[22]	[11]<->[12+22]
					Odds_ratio=0.838	Odds_ratio=0.793	Odds_ratio=0.735	Odds_ratio=0.778
					C.I.=[0.705-0.997]	C.I.=[0.610-1.033]	C.I.=[0.515-1.048]	C.I.=[0.607-0.996]
					chi2=3.96	chi2=2.96	chi2=2.90	chi2=3.98
					p=0.04662 (P)	p=0.08519	p=0.08862	p=0.04613
					Risk allele 1
					[2]<->[1]	[22]<->[12]	[22]<->[11]	[11+12]<->[22]
					Odds_ratio=1.193	Odds_ratio=1.080	Odds_ratio=1.361	Odds_ratio=1.199
					C.I.=[1.003-1.419]	C.I.=[0.764-1.526]	C.I.=[0.954-1.942]	C.I.=[0.867-1.659]
					chi2=3.96	chi2=0.19	chi2=2.90	chi2=1.21
					p=0.04662 (P)	p=0.66288	p=0.08862	p=0.27221
STAT3	rs17405722	0.324068	0.217998		Risk allele 2
					[1]<->[2]	[11]<->[12]	[11+]<->[22]	[11]<->[12+22]
					Odds_ratio=0.653	Odds_ratio=0.647	Odds_ratio=0.552	Odds_ratio=0.641
					C.I.=[0.462-0.923]	C.I.=[0.443-0.943]	C.I.=[0.131-2.323]	C.I.=[0.444-0.925]
					chi2=5.91	chi2=5.19	chi2=0.68	chi2=5.71
					p=0.01506 (P)	p=0.02267	p=0.41110	p=0.01684
					Risk allele 1
					[2]<->[1]	[22]<->[12]	[22]<->[11]	[11+12]<->[22]
					Odds_ratio=1.532	Odds_ratio=1.171	Odds_ratio=1.811	Odds_ratio=1.721
					C.I.=[1.084-2.165]	C.I.=[0.268-5.117]	C.I.=[0.430-7.623]	C.I.=[0.409-7.237]
					chi2=5.91	chi2=0.04	chi2=0.68	chi2=0.56
					p=0.01506 (P)	p=0.83352	p=0.41110	p=0.45350
STAT3	rs3809758	0.216899	0.280743		Risk allele 2
					[1]<->[2]	[11]<->[12]	[11+]<->[22]	[11]<->[12+22]
					Odds_ratio=0.831	Odds_ratio=0.942	Odds_ratio=0.465	Odds_ratio=0.873
					C.I.=[0.671-1.030]	C.I.=[0.725-1.223]	C.I.=[0.241-0.899]	C.I.=[0.679-1.122]
					chi2=2.87	chi2=0.20	chi2=5.40	chi2=1.12
					p=0.09022 (P)	p=0.65236	p=0.02010	p=0.28892
					Risk allele 1
					[2]<->[1]	[22]<->[12]	[22]<->[11]	[11+12]<->[22]
					Odds_ratio=1.203	Odds_ratio=2.024	Odds_ratio=2.149	Odds_ratio=2.108
					C.I.=[0.971-1.490]	C.I.=[1.029-3.981]	C.I.=[1.112-4.152]	C.I.=[1.097-4.050]
					chi2=2.87	chi2=4.30	chi2=5.40	chi2=5.22
					p=0.09022 (P)	p=0.03811	p=0.02010	p=0.02235
STAT3	rs3816769	0.854283	0.518727		Risk allele 2
					[1]<->[2]	[11]<->[12]	[11+]<->[22]	[11]<->[12+22]
					Odds_ratio=0.826	Odds_ratio=0.802	Odds_ratio=0.705	Odds_ratio=0.780
					C.I.=[0.691-0.987]	C.I.=[0.621-1.037]	C.I.=[0.479-1.038]	C.I.=[0.612-0.994]
					chi2=4.44	chi2=2.83	chi2=3.16	chi2=4.03
					p=0.03514 (P)	p=0.09274	p=0.07568	p=0.04458
					Risk allele 1
					[2]<->[1]	[22]<->[12]	[22]<->[11]	[11+12]<->[22]
					Odds_ratio=1.211	Odds_ratio=1.138	Odds_ratio=1.418	Odds_ratio=1.268
					C.I.=[1.013-1.447]	C.I.=[0.775-1.672]	C.I.=[0.964-2.086]	C.I.=[0.882-1.823]
					chi2=4.44	chi2=0.43	chi2=3.16	chi2=1.64
					p=0.03514 (P)	p=0.51025	p=0.07568	p=0.19993
STAT5A	rs3198502	0.412167	0.339848		Risk allele 2
					[1]<->[2]	[11]<->[12]	[11+]<->[22]	[11]<->[12+22]
					Odds_ratio=0.835	Odds_ratio=0.919	Odds_ratio=0.513	Odds_ratio=0.863
					C.I.=[0.675-1.033]	C.I.=[0.708-1.192]	C.I.=[0.268-0.982]	C.I.=[0.672-1.109]
					chi2=2.75	chi2=0.41	chi2=4.19	chi2=1.32
					p=0.09702 (P)	p=0.52335	p=0.04078	p=0.24985
					Risk allele 1
					[2]<->[1]	[22]<->[12]	[22]<->[11]	[11+12]<->[22]
					Odds_ratio=1.198	Odds_ratio=1.789	Odds_ratio=1.948	Odds_ratio=1.894
					C.I.=[0.968-1.482]	C.I.=[0.919-3.483]	C.I.=[1.018-3.726]	C.I.=[0.996-3.602]
					chi2=2.75	chi2=2.99	chi2=4.19	chi2=3.91
					p=0.09702 (P)	p=0.08371	p=0.04078	p=0.04813
STAT5A	rs7217728	0.867596	0.727186		Risk allele 2
					[1]<->[2]	[11]<->[12]	[11+]<->[22]	[11]<->[12+22]
					Odds_ratio=0.885	Odds_ratio=0.858	Odds_ratio=0.823	Odds_ratio=0.853
					C.I.=[0.733-1.069]	C.I.=[0.667-1.105]	C.I.=[0.522-1.297]	C.I.=[0.671-1.084]
					chi2=1.60	chi2=1.41	chi2=0.70	chi2=1.70
					p=0.20563 (P)	p=0.23548	p=0.40127	p=0.19260
					Risk allele 1
					[2]<->[1]	[22]<->[12]	[22]<->[11]	[11+12]<->[22]
					Odds_ratio=1.129	Odds_ratio=1.043	Odds_ratio=1.215	Odds_ratio=1.136
					C.I.=[0.935-1.364]	C.I.=[0.656-1.658]	C.I.=[0.771-1.915]	C.I.=[0.731-1.766]
					chi2=1.60	chi2=0.03	chi2=0.70	chi2=0.32
					p=0.20563 (P)	p=0.85888	p=0.40127	p=0.57041
STAT5B	rs4029774	0.988276	0.787774		Risk allele 2
					[1]<->[2]	[11]<->[12]	[11+]<->[22]	[11]<->[12+22]
					Odds_ratio=0.884	Odds_ratio=0.898	Odds_ratio=0.762	Odds_ratio=0.874
					C.I.=[0.733-1.067]	C.I.=[0.698-1.155]	C.I.=[0.483-1.203]	C.I.=[0.687-1.112]
					chi2=1.64	chi2=0.70	chi2=1.36	chi2=1.21
					p=0.19992 (P)	p=0.40145	p=0.24286	p=0.27191
					Risk allele 1
					[2]<->[1]	[22]<->[12]	[22]<->[11]	[11+12]<->[22]
					Odds_ratio=1.131	Odds_ratio=1.178	Odds_ratio=1.312	Odds_ratio=1.250
					C.I.=[0.937-1.365]	C.I.=[0.741-1.874]	C.I.=[0.831-2.072]	C.I.=[0.803-1.947]
					chi2=1.64	chi2=0.48	chi2=1.36	chi2=0.98
					p=0.19992 (P)	p=0.48908	p=0.24286	p=0.32181
STAT5B	rs9906933	0.740545	0.775312		Risk allele 2
					[1]<->[2]	[11]<->[12]	[11+]<->[22]	[11]<->[12+22]
					Odds_ratio=0.872	Odds_ratio=0.905	Odds_ratio=0.719	Odds_ratio=0.871
					C.I.=[0.722-1.051]	C.I.=[0.703-1.165]	C.I.=[0.458-1.129]	C.I.=[0.684-1.107]
					chi2=2.06	chi2=0.60	chi2=2.06	chi2=1.28
					p=0.15077 (P)	p=0.43811	p=0.15080	p=0.25810
					Risk allele 1
					[2]<->[1]	[22]<->[12]	[22]<->[11]	[11+12]<->[22]
					Odds_ratio=1.147	Odds_ratio=1.259	Odds_ratio=1.391	Odds_ratio=1.330
					C.I.=[0.951-1.384]	C.I.=[0.796-1.992]	C.I.=[0.886-2.185]	C.I.=[0.859-2.060]
					chi2=2.06	chi2=0.97	chi2=2.06	chi2=1.65
					p=0.15077 (P)	p=0.32506	p=0.15080	p=0.19956
STAT6	rs3024979	0.986096	0.964392		Risk allele 2
					[1]<->[2]	[11]<->[12]	[11+]<->[22]	[11]<->[12+22]
					Odds_ratio=1.086	Odds_ratio=1.090	Odds_ratio=1.156	Odds_ratio=1.093
					C.I.=[0.829-1.424]	C.I.=[0.805-1.475]	C.I.=[0.385-3.467]	C.I.=[0.814-1.469]
					chi2=0.36	chi2=0.31	chi2=0.07	chi2=0.35
					p=0.54895 (P)	p=0.57814	p=0.79619	p=0.55369
					Risk allele 1
					[2]<->[1]	[22]<->[12]	[22]<->[11]	[11+12]<->[22]
					Odds_ratio=0.921	Odds_ratio=0.943	Odds_ratio=0.865	Odds_ratio=0.880
					C.I.=[0.702-1.207]	C.I.=[0.307-2.900]	C.I.=[0.288-2.596]	C.I.=[0.294-2.637]
					chi2=0.36	chi2=0.01	chi2=0.07	chi2=0.05
					p=0.54895 (P)	p=0.91824	p=0.79619	p=0.81958
STAT6	rs324015	0.236690	0.876449		Risk allele 2
					[1]<->[2]	[11]<->[12]	[11+]<->[22]	[11]<->[12+22]
					Odds_ratio=1.008	Odds_ratio=1.072	Odds_ratio=0.914	Odds_ratio=1.045
					C.I.=[0.806-1.261]	C.I.=[0.800-1.436]	C.I.=[0.526-1.588]	C.I.=[0.791-1.380]
					chi2=0.00	chi2=0.22	chi2=0.10	chi2=0.10
					p=0.94436 (P)	p=0.64137	p=0.75057	p=0.75771
					Risk allele 1
					[2]<->[1]	[22]<->[12]	[22]<->[11]	[11+12]<->[22]
					Odds_ratio=0.992	Odds_ratio=1.172	Odds_ratio=1.094	Odds_ratio=1.124
					C.I.=[0.793-1.241]	C.I.=[0.665-2.068]	C.I.=[0.630-1.900]	C.I.=[0.655-1.929]
					chi2=0.00	chi2=0.30	chi2=0.10	chi2=0.18
					p=0.94436 (P)	p=0.58262	p=0.75057	p=0.67035
STAT6	rs703817	0.849579	0.207638		Risk allele 2
					[1]<->[2]	[11]<->[12]	[11+]<->[22]	[11]<->[12+22]
					Odds_ratio=1.007	Odds_ratio=1.097	Odds_ratio=0.999	Odds_ratio=1.068
					C.I.=[0.850-1.194]	C.I.=[0.828-1.452]	C.I.=[0.705-1.415]	C.I.=[0.818-1.394]
					chi2=0.01	chi2=0.41	chi2=0.00	chi2=0.23
					p=0.93588 (P)	p=0.52007	p=0.99592	p=0.62919
					Risk allele 1
					[2]<->[1]	[22]<->[12]	[22]<->[11]	[11+12]<->[22]
					Odds_ratio=0.993	Odds_ratio=1.098	Odds_ratio=1.001	Odds_ratio=1.062
					C.I.=[0.838-1.177]	C.I.=[0.802-1.502]	C.I.=[0.707-1.417]	C.I.=[0.789-1.430]
					chi2=0.01	chi2=0.34	chi2=0.00	chi2=0.16
					p=0.93588 (P)	p=0.56034	p=0.99592	p=0.69053
*Allele 1 indicates minor, 2 major alleles. Numbers in red indicate nominally significant associations.
