# Supplementary material for: Candidate gene association study in pediatric acute lymphoblastic leukemia evaluated by Bayesian network based Bayesian multilevel analysis of relevance
Source: BMC Med Genomics. 2012 Sep 28;5:42. doi: 10.1186/1755-8794-5-42 (PMC3542204; doi:10.1186/1755-8794-5-42)
Supplement: Additional file 3 — Linkage disequilibrium between some SNP pairs. [file 1755-8794-5-42-S3.xls]

## Sheet: Munka1
LD in ALL patients					LD in Control patients
L1	L2	D'	LOD	r^2	L1	L2	D'	LOD	r^2
rs2070999NQO2	rs1143684NQO2	0.95	29.59	0.19	rs2070999NQO2	rs1143684NQO2	0.86	22.80	0.16
rs4149352NQO2	rs1143684NQO2	0.97	149.60	0.89	rs4149352NQO2	rs1143684NQO2	0.99	144.73	0.84
rs2756075NQO2	rs1143684NQO2	0.99	77.36	0.44	rs2756075NQO2	rs1143684NQO2	0.99	80.13	0.49
rs2282885AhR	rs2282883AhR	0.99	62.95	0.35	rs2282885AhR	rs2282883AhR	0.99	54.40	0.32
rs2282885AhR	rs2066853AhR	0.95	9.36	0.06	rs2282885AhR	rs2066853AhR	1.00	6.96	0.05
rs2282883AhR	rs2237297AhR	1.00	27.97	0.16	rs2282883AhR	rs2237297AhR	1.00	21.03	0.15
rs2282883AhR	rs2066853AhR	0.96	25.47	0.17	rs2282883AhR	rs2066853AhR	0.95	18.30	0.14
rs2237297AhR	rs2066853AhR	0.99	106.01	0.93	rs2237297AhR	rs2066853AhR	0.99	80.34	0.88
rs11888JAK3	rs3212713JAK3	0.06	0.09	0.00	rs11888JAK3	rs3212713JAK3	0.10	0.28	0.00
rs874966CEBPA	rs10403561CEBPA	0.99	224.86	0.97	rs874966CEBPA	rs10403561CEBPA	0.98	205.68	0.94
rs9906933STAT5B	rs3198502STAT5A	0.87	64.76	0.46	rs9906933STAT5B	rs3198502STAT5A	0.90	75.58	0.50
rs9906933STAT5B	rs12949918STAT3	0.67	40.91	0.29	rs9906933STAT5B	rs12949918STAT3	0.70	42.89	0.30
rs9906933STAT5B	rs17405722STAT3	0.04	0.00	0.00	rs9906933STAT5B	rs17405722STAT3	0.24	0.28	0.00
rs4029774STAT5B	rs3198502STAT5A	0.88	65.62	0.46	rs4029774STAT5B	rs3198502STAT5A	0.90	74.63	0.50
rs4029774STAT5B	rs12949918STAT3	0.66	38.48	0.28	rs4029774STAT5B	rs12949918STAT3	0.70	42.05	0.30
rs4029774STAT5B	rs17405722STAT3	0.18	0.08	0.00	rs4029774STAT5B	rs17405722STAT3	0.31	0.43	0.00
rs7217728STAT5A	rs3198502STAT5A	0.86	65.02	0.46	rs7217728STAT5A	rs3198502STAT5A	0.88	71.77	0.49
rs7217728STAT5A	rs12949918STAT3	0.67	40.40	0.28	rs7217728STAT5A	rs12949918STAT3	0.71	42.04	0.30
rs7217728STAT5A	rs17405722STAT3	0.21	0.11	0.00	rs7217728STAT5A	rs17405722STAT3	0.27	0.36	0.00
rs3198502STAT5A	rs3809758STAT3	1.00	164.95	0.98	rs3198502STAT5A	rs3809758STAT3	0.99	175.20	0.98
rs3198502STAT5A	rs3816769STAT3	0.86	47.30	0.34	rs3198502STAT5A	rs3816769STAT3	0.89	53.37	0.36
rs3198502STAT5A	rs12949918STAT3	0.85	38.48	0.27	rs3198502STAT5A	rs12949918STAT3	0.89	45.84	0.30
rs3198502STAT5A	rs17405722STAT3	0.00	0.00	0.00	rs3198502STAT5A	rs17405722STAT3	0.04	0.01	0.00
rs3809758STAT3	rs12949918STAT3	0.86	38.86	0.27	rs3809758STAT3	rs12949918STAT3	0.89	46.20	0.30
rs3809758STAT3	rs17405722STAT3	0.19	0.05	0.00	rs3809758STAT3	rs17405722STAT3	0.11	0.04	0.00
rs3816769STAT3	rs12949918STAT3	1.00	169.15	0.82	rs3816769STAT3	rs12949918STAT3	0.99	163.15	0.82
rs3816769STAT3	rs17405722STAT3	1.00	20.10	0.12	rs3816769STAT3	rs17405722STAT3	1.00	24.38	0.15
rs12949918STAT3	rs17405722STAT3	1.00	16.86	0.10	rs12949918STAT3	rs17405722STAT3	0.94	16.44	0.11
rs1799988CCR5	rs3087253CCR5	0.99	119.07	0.61	rs1799988CCR5	rs3087253CCR5	1.00	112.26	0.59
rs3087253CCR5	rs11575815CCR5	1.00	81.70	0.44	rs3087253CCR5	rs11575815CCR5	1.00	77.10	0.42
rs11667351BAX	rs3817074BAX	0.99	103.07	0.87	rs11667351BAX	rs3817074BAX	0.99	103.90	0.87
rs11667351BAX	rs7259013BAX	1.00	12.87	0.09	rs11667351BAX	rs7259013BAX	1.00	16.47	0.10
rs6954833IKZF1	rs10235796IKZF1	1.00	96.93	0.77	rs6954833IKZF1	rs10235796IKZF1	1.00	104.13	0.72
rs6954833IKZF1	rs11978267IKZF1	1.00	23.02	0.14	rs6954833IKZF1	rs11978267IKZF1	1.00	16.15	0.10
rs6954833IKZF1	rs4132601IKZF1	1.00	23.38	0.14	rs6954833IKZF1	rs4132601IKZF1	1.00	16.10	0.10
rs6954833IKZF1	rs6964969IKZF1	0.98	21.35	0.13	rs6954833IKZF1	rs6964969IKZF1	0.97	14.47	0.09
rs10235796IKZF1	rs11978267IKZF1	1.00	18.00	0.11	rs10235796IKZF1	rs11978267IKZF1	1.00	15.96	0.07
rs10235796IKZF1	rs4132601IKZF1	1.00	18.41	0.11	rs10235796IKZF1	rs4132601IKZF1	1.00	15.89	0.07
rs10235796IKZF1	rs6964969IKZF1	0.97	16.39	0.10	rs10235796IKZF1	rs6964969IKZF1	0.96	14.19	0.07
rs11978267IKZF1	rs4132601IKZF1	0.99	208.07	0.97	rs11978267IKZF1	rs4132601IKZF1	1.00	191.93	0.98
rs4132601IKZF1	rs6964969IKZF1	1.00	220.72	0.99	rs4132601IKZF1	rs6964969IKZF1	1.00	200.20	1.00
rs3024979STAT6	rs703817STAT6	1.00	22.52	0.15	rs3024979STAT6	rs703817STAT6	1.00	25.66	0.14
rs4987845BCL2A	rs8092560BCL2A	0.72	1.63	0.01	rs4987845BCL2A	rs8092560BCL2A	0.79	1.68	0.01
rs4987845BCL2A	rs11876772BCL2A	0.01	0.00	0.00	rs4987845BCL2A	rs11876772BCL2A	0.08	0.07	0.00
rs4987845BCL2A	rs12457893BCL2A	0.40	1.25	0.01	rs4987845BCL2A	rs12457893BCL2A	0.33	0.77	0.01
rs4987845BCL2A	rs2850761BCL2A	0.27	0.49	0.01	rs4987845BCL2A	rs2850761BCL2A	0.33	1.09	0.01
rs4987845BCL2A	rs1893806BCL2B	0.24	0.34	0.00	rs4987845BCL2A	rs1893806BCL2B	0.25	0.54	0.01
rs4987845BCL2A	rs1801018BCL2B	0.11	0.11	0.00	rs4987845BCL2A	rs1801018BCL2B	0.24	0.65	0.01
rs8092560BCL2A	rs11876772BCL2A	0.98	29.85	0.18	rs8092560BCL2A	rs11876772BCL2A	1.00	27.78	0.16
rs8092560BCL2A	rs12457893BCL2A	0.15	0.62	0.01	rs8092560BCL2A	rs12457893BCL2A	0.03	0.03	0.00
rs8092560BCL2A	rs2850761BCL2A	0.02	0.01	0.00	rs8092560BCL2A	rs2850761BCL2A	0.16	0.75	0.01
rs8092560BCL2A	rs1893806BCL2B	0.03	0.01	0.00	rs8092560BCL2A	rs1893806BCL2B	0.14	0.52	0.00
rs8092560BCL2A	rs1801018BCL2B	0.01	0.00	0.00	rs8092560BCL2A	rs1801018BCL2B	0.19	0.63	0.01
rs11876772BCL2A	rs12457893BCL2A	0.04	0.19	0.00	rs11876772BCL2A	rs12457893BCL2A	0.04	0.15	0.00
rs11876772BCL2A	rs2850761BCL2A	0.12	1.78	0.02	rs11876772BCL2A	rs2850761BCL2A	0.02	0.06	0.00
rs11876772BCL2A	rs1893806BCL2B	0.09	0.77	0.01	rs11876772BCL2A	rs1893806BCL2B	0.01	0.02	0.00
rs11876772BCL2A	rs1801018BCL2B	0.07	0.43	0.00	rs11876772BCL2A	rs1801018BCL2B	0.02	0.05	0.00
rs12457893BCL2A	rs2850761BCL2A	0.10	1.01	0.01	rs12457893BCL2A	rs2850761BCL2A	0.08	0.70	0.01
rs12457893BCL2A	rs1893806BCL2B	0.03	0.11	0.00	rs12457893BCL2A	rs1893806BCL2B	0.00	0.00	0.00
rs12457893BCL2A	rs1801018BCL2B	0.08	0.56	0.01	rs12457893BCL2A	rs1801018BCL2B	0.02	0.05	0.00
rs2850761BCL2A	rs1893806BCL2B	0.81	96.28	0.59	rs2850761BCL2A	rs1893806BCL2B	0.78	104.14	0.61
rs2850761BCL2A	rs1801018BCL2B	0.76	65.13	0.43	rs2850761BCL2A	rs1801018BCL2B	0.81	73.67	0.47
rs1893806BCL2B	rs1801018BCL2B	1.00	125.94	0.66	rs1893806BCL2B	rs1801018BCL2B	1.00	133.79	0.69
rs4509706ARID5B	rs4948487ARID5B	1.00	15.01	0.09	rs4509706ARID5B	rs4948487ARID5B	0.97	19.27	0.12
rs4509706ARID5B	rs10821936ARID5B	0.64	3.70	0.03	rs4509706ARID5B	rs10821936ARID5B	0.48	2.40	0.02
rs4509706ARID5B	rs4506592ARID5B	0.46	2.02	0.02	rs4509706ARID5B	rs4506592ARID5B	0.39	1.46	0.01
rs4509706ARID5B	rs7089424ARID5B	0.61	3.02	0.03	rs4509706ARID5B	rs7089424ARID5B	0.44	1.93	0.01
rs4509706ARID5B	rs4948496ARID5B	0.63	5.51	0.04	rs4509706ARID5B	rs4948496ARID5B	0.57	6.03	0.05
rs4509706ARID5B	rs4948502ARID5B	0.41	1.16	0.01	rs4509706ARID5B	rs4948502ARID5B	0.49	2.34	0.02
rs4948487ARID5B	rs10821936ARID5B	0.13	1.42	0.01	rs4948487ARID5B	rs10821936ARID5B	0.21	2.92	0.03
rs4948487ARID5B	rs4506592ARID5B	0.09	0.71	0.01	rs4948487ARID5B	rs4506592ARID5B	0.17	2.14	0.02
rs4948487ARID5B	rs7089424ARID5B	0.10	0.89	0.01	rs4948487ARID5B	rs7089424ARID5B	0.19	2.37	0.02
rs4948487ARID5B	rs4948496ARID5B	0.17	2.76	0.02	rs4948487ARID5B	rs4948496ARID5B	0.10	0.93	0.01
rs4948487ARID5B	rs4948502ARID5B	0.03	0.06	0.00	rs4948487ARID5B	rs4948502ARID5B	0.01	0.00	0.00
rs10821936ARID5B	rs4506592ARID5B	0.98	198.84	0.92	rs10821936ARID5B	rs4506592ARID5B	0.99	181.35	0.90
rs10821936ARID5B	rs7089424ARID5B	0.96	196.46	0.92	rs10821936ARID5B	rs7089424ARID5B	0.97	194.72	0.94
rs10821936ARID5B	rs4948496ARID5B	0.30	7.21	0.06	rs10821936ARID5B	rs4948496ARID5B	0.28	4.24	0.04
rs10821936ARID5B	rs4948502ARID5B	0.10	1.04	0.01	rs10821936ARID5B	rs4948502ARID5B	0.11	1.05	0.01
rs4506592ARID5B	rs7089424ARID5B	0.96	179.19	0.87	rs4506592ARID5B	rs7089424ARID5B	0.97	169.14	0.87
rs4506592ARID5B	rs4948496ARID5B	0.24	5.05	0.04	rs4506592ARID5B	rs4948496ARID5B	0.18	1.91	0.02
rs4506592ARID5B	rs4948502ARID5B	0.07	0.44	0.00	rs4506592ARID5B	rs4948502ARID5B	0.10	0.95	0.01
rs7089424ARID5B	rs4948496ARID5B	0.31	7.34	0.07	rs7089424ARID5B	rs4948496ARID5B	0.26	3.57	0.03
rs7089424ARID5B	rs4948502ARID5B	0.11	1.14	0.01	rs7089424ARID5B	rs4948502ARID5B	0.10	0.90	0.01
rs4948496ARID5B	rs4948502ARID5B	0.55	23.48	0.18	rs4948496ARID5B	rs4948502ARID5B	0.47	16.41	0.13
rs310225JAK1	rs12063205JAK1	0.99	53.26	0.35	rs310225JAK1	rs12063205JAK1	1.00	51.56	0.35
rs1800566NQO1	rs1469908NQO1	0.98	54.74	0.34	rs1800566NQO1	rs1469908NQO1	0.99	51.65	0.32
rs2229974NOTCH1	rs3124999NOTCH1	0.97	81.66	0.45	rs2229974NOTCH1	rs3124999NOTCH1	0.99	74.63	0.42
rs2229974NOTCH1	rs3124596NOTCH1	0.85	102.58	0.60	rs2229974NOTCH1	rs3124596NOTCH1	0.82	91.71	0.56
rs2229974NOTCH1	rs3124603NOTCH1	0.20	1.95	0.02	rs2229974NOTCH1	rs3124603NOTCH1	0.17	1.60	0.01
rs3124999NOTCH1	rs3124596NOTCH1	0.97	99.49	0.54	rs3124999NOTCH1	rs3124596NOTCH1	0.98	89.82	0.49
rs3124999NOTCH1	rs3124603NOTCH1	0.33	11.61	0.09	rs3124999NOTCH1	rs3124603NOTCH1	0.30	11.22	0.09
rs3124596NOTCH1	rs3124603NOTCH1	0.24	3.60	0.03	rs3124596NOTCH1	rs3124603NOTCH1	0.29	5.50	0.04
rs3088307STAT1	rs2030171STAT1	0.93	61.28	0.37	rs3088307STAT1	rs2030171STAT1	0.85	48.67	0.30
rs3088307STAT1	rs10208033STAT1	0.84	68.55	0.44	rs3088307STAT1	rs10208033STAT1	0.81	65.31	0.41
rs2030171STAT1	rs10208033STAT1	0.92	100.37	0.59	rs2030171STAT1	rs10208033STAT1	0.93	99.34	0.58
