# Supplementary material for: Candidate gene association study in pediatric acute lymphoblastic leukemia evaluated by Bayesian network based Bayesian multilevel analysis of relevance
Source: BMC Med Genomics. 2012 Sep 28;5:42. doi: 10.1186/1755-8794-5-42 (PMC3542204; doi:10.1186/1755-8794-5-42)
Supplement: Additional file 4 — Haplotypes in the IKZF1 gene, which significantly influenced the risk of ALL. [file 1755-8794-5-42-S4.xls]

## Sheet: Munka1
Gene	SNP	Haplotype	Frequency in controls	Frequency in ALL	p-value	OR; 95% CI
	rs6954833
	rs10235796
	rs1197826	TGATA	0.524	0.445	3.0E-04	0.73;0.62-0.86
	rs4132601
IKZF1	rs6964969
	rs6954833
	rs10235796
	rs1197826	TGGGG	0.244	0.333	5.3E-06	1.55;1.28-1.87
	rs4132601
	rs6964969
