# Supplementary material for: Candidate gene association study in pediatric acute lymphoblastic leukemia evaluated by Bayesian network based Bayesian multilevel analysis of relevance
Source: BMC Med Genomics. 2012 Sep 28;5:42. doi: 10.1186/1755-8794-5-42 (PMC3542204; doi:10.1186/1755-8794-5-42)
Supplement: Additional file 6 — Results of the statistical evaluations of the influence of some SNPs on the overall survival time. [file 1755-8794-5-42-S6.xls]

## Sheet: Munka1
SNP	Gene	Codinga		Case Processing Summary					Means for Survival Time					Overall Comparisons-Log Rank (Mantel-Cox)
				Total No.b	No. of Events	Censored(No.)	Censored (%)		Mean-Estimate	Mean-Std.Error	95% C.I.-Lower Bound	95% C.I.-Upper Bound		Chi-square	df	p
rs10403561	CEBPA	0		169	35	134	79.3%		14.42	0.51	13.42	15.43		6.93	2.00	0.03
		1		234	26	208	88.9%		16.00	0.34	15.33	16.67
		2		109	14	95	87.2%		15.86	0.58	14.73	16.99
		Overall		512	75	437	85.4%		15.66	0.27	15.14	16.19
rs874966	CEBPA	0		166	35	131	78.9%		14.36	0.52	13.34	15.38		9.09	2.00	0.01
		1		230	23	207	90.0%		16.19	0.33	15.54	16.84
		2		111	16	95	85.6%		15.57	0.60	14.40	16.75
		Overall		507	74	433	85.4%		15.67	0.27	15.14	16.20
rs3024979	STAT6	0		402	54	348	86.6%		15.60	0.29	15.04	16.16		8.34	2.00	0.02
		1		103	17	86	83.5%		15.31	0.63	14.06	16.55
		2		6	3	3	0.5		8.20	2.75	2.81	13.58
		Overall		511	74	437	85.5%		15.69	0.27	15.17	16.21
rs11667351	BAX	0		405	62	343	84.7%		15.29	0.30	14.70	15.88		14.95	2.00	0.00
		1		103	10	93	90.3%		16.52	0.50	15.54	17.50
		2		5	3	2	40.0%		2.92	0.83	1,30	4.54
		Overall		513	75	438	85.4%		15.67	0.27	15.14	16.19
a: 0-wild, 1-carrier, 2-mutant genotype
b: No-number
