# Supplementary material for: Candidate gene association study in pediatric acute lymphoblastic leukemia evaluated by Bayesian network based Bayesian multilevel analysis of relevance
Source: BMC Med Genomics. 2012 Sep 28;5:42. doi: 10.1186/1755-8794-5-42 (PMC3542204; doi:10.1186/1755-8794-5-42)
Supplement: Additional file 7 — The a posteriori probabilities of the different association types in ALL susceptibility. [file 1755-8794-5-42-S7.xls]

## Sheet: Sheet1
Variable	Gene	ALL susceptibility							B cell lineage							T cell lineage							Hyperdiploid							Risk group
		Strong relevance	Edge	Pure interaction	Associated	Transitive	Confounded		Strong relevance	Edge	Pure interaction	Associated	Transitive	Confounded		Strong relevance	Edge	Pure interaction	Associated	Transitive	Confounded		Strong relevance	Edge	Pure interaction	Associated	Transitive	Confounded		Strong relevance	Edge	Pure interaction	Associated	Transitive	Confounded
Gender		0.01	0.01	0.00	0.86	0.20	0.66		0.06	0.06	0.00	0.80	0.27	0.53		0.85	0.84	0.00	0.89	0.87	0.02		0.07	0.04	0.02	0.65	0.36	0.29		0.08	0.08	0.00	0.60	0.29	0.31
rs4509706	ARID5B	0.13	0.09	0.04	0.80	0.79	0.00		0.08	0.02	0.06	0.90	0.89	0.01		0.08	0.05	0.03	0.37	0.34	0.02		0.07	0.02	0.05	0.17	0.16	0.02		0.15	0.01	0.14	0.37	0.36	0.01
rs4948487	ARID5B	0.00	0.00	0.00	0.80	0.05	0.75		0.00	0.00	0.00	0.90	0.08	0.82		0.03	0.02	0.01	0.37	0.09	0.29		0.02	0.01	0.00	0.18	0.04	0.14		0.01	0.01	0.00	0.38	0.04	0.34
rs10821936	ARID5B	0.76	0.76	0.00	0.83	0.79	0.05		0.95	0.95	0.00	0.96	0.96	0.00		0.02	0.01	0.01	0.41	0.19	0.21		0.14	0.13	0.00	0.47	0.30	0.17		0.05	0.04	0.01	0.49	0.24	0.25
rs4948496	ARID5B	0.00	0.00	0.00	0.83	0.27	0.56		0.00	0.00	0.00	0.96	0.38	0.57		0.01	0.01	0.01	0.44	0.27	0.18		0.05	0.00	0.05	0.43	0.30	0.14		0.12	0.12	0.00	0.50	0.28	0.22
rs4948502	ARID5B	0.00	0.00	0.00	0.83	0.12	0.72		0.01	0.00	0.01	0.96	0.16	0.80		0.05	0.00	0.04	0.46	0.27	0.19		0.05	0.04	0.01	0.44	0.25	0.19		0.04	0.04	0.01	0.51	0.25	0.26
rs3024979	STAT6	0.01	0.01	0.00	0.02	0.01	0.01		0.01	0.01	0.00	0.04	0.04	0.01		0.04	0.02	0.02	0.37	0.34	0.04		0.06	0.01	0.05	0.11	0.08	0.03		0.01	0.01	0.00	0.19	0.12	0.07
rs703817	STAT6	0.00	0.00	0.00	0.02	0.01	0.02		0.02	0.00	0.02	0.05	0.01	0.04		0.14	0.00	0.14	0.55	0.39	0.16		0.01	0.00	0.01	0.31	0.03	0.27		0.00	0.00	0.00	0.19	0.10	0.09
rs310225	JAK1	0.00	0.00	0.00	0.07	0.02	0.05		0.00	0.00	0.00	0.15	0.02	0.12		0.02	0.01	0.01	0.20	0.04	0.16		0.02	0.00	0.02	0.22	0.11	0.11		0.00	0.00	0.00	0.09	0.02	0.07
rs12063205	JAK1	0.04	0.04	0.00	0.07	0.06	0.01		0.11	0.11	0.00	0.15	0.14	0.01		0.16	0.02	0.14	0.20	0.17	0.03		0.09	0.02	0.06	0.22	0.18	0.04		0.01	0.01	0.00	0.09	0.05	0.04
rs8015478	CEBPE	0.06	0.06	0.00	0.18	0.13	0.06		0.09	0.09	0.00	0.17	0.13	0.04		0.03	0.02	0.01	0.19	0.09	0.10		0.05	0.04	0.01	0.27	0.19	0.08		0.01	0.01	0.00	0.30	0.11	0.19
rs2239633	CEBPE	0.04	0.04	0.00	0.18	0.12	0.06		0.01	0.01	0.00	0.17	0.12	0.05		0.03	0.03	0.00	0.19	0.07	0.12		0.12	0.12	0.01	0.28	0.19	0.09		0.00	0.00	0.00	0.32	0.11	0.21
rs1800566	NQO1	0.01	0.01	0.00	0.05	0.03	0.03		0.01	0.01	0.00	0.05	0.02	0.02		0.03	0.03	0.01	0.22	0.15	0.07		0.18	0.17	0.01	0.28	0.22	0.06		0.01	0.00	0.00	0.18	0.09	0.09
rs1469908	NQO1	0.00	0.00	0.00	0.05	0.02	0.03		0.00	0.00	0.00	0.05	0.02	0.03		0.06	0.06	0.00	0.22	0.15	0.07		0.01	0.00	0.00	0.28	0.20	0.08		0.02	0.02	0.00	0.18	0.07	0.11
rs7217728	STAT5A	0.01	0.01	0.00	0.13	0.06	0.07		0.01	0.00	0.00	0.28	0.21	0.07		0.02	0.02	0.00	0.17	0.09	0.08		0.01	0.01	0.00	0.71	0.66	0.05		0.01	0.00	0.01	0.19	0.07	0.12
rs3198502	STAT5A	0.03	0.03	0.00	0.13	0.07	0.06		0.21	0.21	0.00	0.28	0.23	0.04		0.03	0.02	0.01	0.17	0.10	0.07		0.08	0.07	0.01	0.70	0.68	0.02		0.05	0.01	0.04	0.18	0.09	0.09
rs12949918	STAT3	0.01	0.01	0.00	0.35	0.07	0.28		0.00	0.00	0.00	0.46	0.21	0.25		0.01	0.00	0.00	0.27	0.07	0.19		0.60	0.60	0.00	0.75	0.65	0.10		0.00	0.00	0.00	0.27	0.05	0.22
rs17405722	STAT3	0.23	0.23	0.00	0.27	0.26	0.01		0.24	0.23	0.01	0.26	0.25	0.00		0.21	0.02	0.19	0.14	0.12	0.02		0.37	0.02	0.35	0.66	0.65	0.01		0.09	0.03	0.06	0.13	0.13	0.00
rs4987845	BCL2	0.07	0.06	0.01	0.09	0.09	0.01		0.07	0.03	0.05	0.07	0.06	0.01		0.15	0.09	0.07	0.19	0.18	0.01		0.10	0.01	0.09	0.19	0.18	0.01		0.22	0.06	0.17	0.19	0.18	0.00
rs8092560	BCL2	0.01	0.01	0.00	0.09	0.02	0.07		0.01	0.01	0.01	0.06	0.03	0.04		0.13	0.02	0.11	0.14	0.09	0.05		0.08	0.05	0.03	0.15	0.10	0.05		0.01	0.01	0.00	0.52	0.36	0.17
rs11876772	BCL2	0.00	0.00	0.00	0.09	0.01	0.08		0.00	0.00	0.00	0.06	0.01	0.05		0.05	0.05	0.00	0.18	0.08	0.10		0.01	0.00	0.00	0.15	0.04	0.11		0.00	0.00	0.00	0.53	0.33	0.20
rs12457893	BCL2	0.02	0.02	0.00	0.14	0.03	0.10		0.01	0.01	0.00	0.13	0.05	0.08		0.24	0.24	0.00	0.41	0.28	0.13		0.57	0.57	0.00	0.72	0.58	0.13		0.05	0.05	0.00	0.51	0.19	0.32
rs2850761	BCL2	0.00	0.00	0.00	0.13	0.05	0.08		0.00	0.00	0.00	0.18	0.08	0.10		0.02	0.02	0.00	0.31	0.12	0.19		0.02	0.01	0.00	0.50	0.15	0.35		0.02	0.01	0.01	0.61	0.48	0.13
rs1893806	BCL2	0.02	0.02	0.00	0.13	0.05	0.08		0.00	0.00	0.00	0.18	0.08	0.10		0.02	0.01	0.00	0.31	0.12	0.18		0.01	0.01	0.00	0.50	0.15	0.35		0.42	0.41	0.00	0.61	0.49	0.13
rs1801018	BCL2	0.00	0.00	0.00	0.13	0.05	0.08		0.01	0.01	0.00	0.18	0.08	0.10		0.02	0.02	0.00	0.31	0.12	0.19		0.01	0.01	0.00	0.50	0.13	0.37		0.02	0.02	0.00	0.61	0.48	0.14
rs11888	JAK3	0.03	0.03	0.00	0.42	0.08	0.34		0.05	0.05	0.00	0.30	0.09	0.20		0.01	0.01	0.00	0.49	0.14	0.35		0.15	0.14	0.00	0.34	0.20	0.14		0.02	0.02	0.00	0.30	0.10	0.20
rs3212713	JAK3	0.03	0.01	0.02	0.05	0.02	0.03		0.11	0.02	0.09	0.09	0.04	0.05		0.17	0.09	0.08	0.46	0.29	0.18		0.56	0.13	0.43	0.38	0.28	0.10		0.01	0.00	0.00	0.27	0.08	0.19
rs10403561	CEBPA	0.01	0.01	0.00	0.06	0.02	0.04		0.04	0.04	0.00	0.08	0.05	0.03		0.01	0.01	0.00	0.43	0.11	0.32		0.08	0.08	0.00	0.27	0.11	0.15		0.09	0.08	0.01	0.37	0.16	0.21
rs11667351	BAX	0.04	0.04	0.00	0.06	0.06	0.01		0.05	0.05	0.00	0.07	0.07	0.01		0.04	0.02	0.01	0.10	0.08	0.02		0.03	0.02	0.01	0.06	0.05	0.02		0.02	0.02	0.01	0.14	0.11	0.03
rs7259013	BAX	0.01	0.01	0.00	0.06	0.02	0.05		0.00	0.00	0.00	0.07	0.02	0.05		0.02	0.02	0.00	0.10	0.05	0.06		0.00	0.00	0.00	0.07	0.03	0.03		0.00	0.00	0.00	0.14	0.04	0.10
rs3088307	STAT1	0.00	0.00	0.00	0.54	0.07	0.47		0.00	0.00	0.00	0.39	0.07	0.32		0.01	0.00	0.00	0.45	0.13	0.32		0.01	0.00	0.00	0.40	0.18	0.22		0.00	0.00	0.00	0.58	0.21	0.37
rs2030171	STAT1	0.01	0.01	0.00	0.54	0.08	0.47		0.01	0.01	0.00	0.39	0.08	0.31		0.03	0.02	0.01	0.45	0.16	0.28		0.06	0.01	0.05	0.40	0.19	0.21		0.01	0.00	0.01	0.58	0.22	0.36
rs10208033	STAT1	0.00	0.00	0.00	0.54	0.07	0.47		0.01	0.01	0.00	0.39	0.08	0.31		0.03	0.00	0.03	0.45	0.14	0.31		0.14	0.00	0.14	0.40	0.19	0.21		0.03	0.00	0.03	0.58	0.23	0.36
rs1799988	CCR5	0.00	0.00	0.00	0.27	0.08	0.19		0.01	0.00	0.01	0.32	0.14	0.18		0.04	0.02	0.02	0.51	0.35	0.16		0.01	0.00	0.01	0.66	0.52	0.14		0.01	0.00	0.01	0.51	0.29	0.22
rs3087253	CCR5	0.03	0.03	0.00	0.27	0.08	0.19		0.10	0.09	0.01	0.32	0.14	0.18		0.15	0.10	0.06	0.51	0.34	0.16		0.56	0.44	0.12	0.66	0.52	0.14		0.00	0.00	0.00	0.51	0.29	0.22
rs11575815	CCR5	0.00	0.00	0.00	0.27	0.08	0.19		0.00	0.00	0.00	0.32	0.14	0.18		0.06	0.05	0.02	0.51	0.30	0.21		0.01	0.00	0.00	0.66	0.51	0.14		0.00	0.00	0.00	0.51	0.26	0.25
rs2070999	NQO2	0.00	0.00	0.00	0.06	0.02	0.04		0.01	0.01	0.00	0.09	0.04	0.05		0.02	0.02	0.01	0.30	0.13	0.17		0.01	0.00	0.00	0.19	0.08	0.11		0.21	0.21	0.00	0.49	0.27	0.22
rs2756075	NQO2	0.01	0.01	0.00	0.06	0.03	0.03		0.00	0.00	0.00	0.09	0.04	0.05		0.02	0.01	0.01	0.29	0.15	0.14		0.01	0.00	0.01	0.19	0.09	0.10		0.07	0.07	0.00	0.49	0.37	0.13
rs1143684	NQO2	0.01	0.01	0.00	0.06	0.03	0.02		0.00	0.00	0.00	0.09	0.04	0.05		0.19	0.07	0.12	0.29	0.20	0.10		0.02	0.01	0.01	0.19	0.09	0.09		0.02	0.02	0.00	0.49	0.16	0.33
rs2282885	AHR	0.01	0.01	0.00	0.10	0.05	0.05		0.00	0.00	0.00	0.09	0.02	0.07		0.01	0.00	0.00	0.32	0.14	0.18		0.00	0.00	0.00	0.44	0.07	0.37		0.00	0.00	0.00	0.27	0.07	0.20
rs2282883	AHR	0.01	0.01	0.00	0.10	0.05	0.05		0.00	0.00	0.00	0.09	0.03	0.07		0.11	0.11	0.00	0.32	0.15	0.17		0.08	0.02	0.06	0.44	0.08	0.36		0.42	0.01	0.42	0.27	0.08	0.18
rs2066853	AHR	0.06	0.05	0.00	0.10	0.07	0.02		0.04	0.03	0.01	0.09	0.07	0.02		0.25	0.13	0.11	0.22	0.21	0.01		0.34	0.26	0.08	0.40	0.36	0.04		0.04	0.01	0.04	0.25	0.18	0.07
rs6954833	IKZF1	0.01	0.01	0.00	0.97	0.91	0.07		0.01	0.01	0.00	1.00	0.97	0.03		0.03	0.01	0.01	0.25	0.16	0.10		0.05	0.02	0.03	0.25	0.15	0.09		0.01	0.01	0.00	0.14	0.07	0.07
rs10235796	IKZF1	0.02	0.02	0.00	0.97	0.56	0.41		0.05	0.05	0.00	1.00	0.88	0.12		0.03	0.01	0.02	0.25	0.13	0.12		0.20	0.06	0.14	0.25	0.15	0.10		0.04	0.00	0.04	0.14	0.06	0.07
rs4132601	IKZF1	0.97	0.97	0.00	0.97	0.97	0.00		1.00	1.00	0.00	1.00	1.00	0.00		0.02	0.01	0.01	0.25	0.08	0.18		0.02	0.02	0.00	0.25	0.09	0.16		0.00	0.00	0.00	0.14	0.04	0.10
rs2229974	NOTCH1	0.00	0.00	0.00	0.10	0.03	0.06		0.00	0.00	0.00	0.13	0.07	0.06		0.01	0.01	0.00	0.26	0.12	0.14		0.02	0.01	0.01	0.26	0.10	0.16		0.00	0.00	0.00	0.41	0.16	0.25
rs3124999	NOTCH1	0.01	0.01	0.00	0.10	0.03	0.06		0.02	0.02	0.00	0.13	0.07	0.06		0.05	0.04	0.01	0.25	0.13	0.13		0.02	0.01	0.00	0.26	0.10	0.16		0.00	0.00	0.00	0.41	0.15	0.25
rs3124596	NOTCH1	0.00	0.00	0.00	0.10	0.03	0.06		0.00	0.00	0.00	0.13	0.07	0.06		0.01	0.01	0.00	0.26	0.11	0.14		0.00	0.00	0.00	0.26	0.09	0.17		0.00	0.00	0.00	0.41	0.13	0.27
rs3124603	NOTCH1	0.00	0.00	0.00	0.10	0.03	0.07		0.00	0.00	0.00	0.13	0.07	0.07		0.03	0.02	0.01	0.27	0.11	0.15		0.14	0.00	0.13	0.26	0.09	0.17		0.00	0.00	0.00	0.39	0.15	0.24
The a posteriori probability of the different association types in ALL susceptibility
